# Supplementary material for: The annotation of GBA1 has been concealed by its protein-coding pseudogene GBAP1
Source: Sci Adv. 2024 Jun 26;10(26):eadk1296. doi: 10.1126/sciadv.adk1296 (PMC11204300; doi:10.1126/sciadv.adk1296)
Supplement: Supplementary file 2 — Tables S1 to S5 [file sciadv.adk1296_tables_s1_to_s5.zip]

Archive with 1 entries (1 files):
- adk1296_tables_s1_to_s5.xlsx
