# Supplementary material for: The annotation of GBA1 has been concealed by its protein-coding pseudogene GBAP1
Source: Sci Adv. 2024 Jun 26;10(26):eadk1296. doi: 10.1126/sciadv.adk1296 (PMC11204300; doi:10.1126/sciadv.adk1296)
Supplement: Supplementary file 2 — Tables S1 to S5 [file sciadv.adk1296_tables_s1_to_s5.zip › adk1296_tables_s1_to_s5.xlsx]

## Sheet: Supplementary_table_1
ID	pseudo_name	pseudo_chromosome	pseudo_strand	pseudo_start	pseudo_end	Parent_gene	Parent_transcript	Parent_name	seqnames	Start	End	Strand	omim_morbid	Adipose - Subcutaneous	Adipose - Visceral (Omentum)	Adrenal Gland	Artery - Aorta	Artery - Coronary	Artery - Tibial	Bladder	Brain - Amygdala	Brain - Anterior cingulate cortex (BA24)	Brain - Caudate (basal ganglia)	Brain - Cerebellar Hemisphere	Brain - Cerebellum	Brain - Cortex	Brain - Frontal Cortex (BA9)	Brain - Hippocampus	Brain - Hypothalamus	Brain - Nucleus accumbens (basal ganglia)	Brain - Putamen (basal ganglia)	Brain - Spinal cord (cervical c-1)	Brain - Substantia nigra	Breast - Mammary Tissue	Cells - Cultured fibroblasts	Cells - EBV-transformed lymphocytes	Cervix - Ectocervix	Cervix - Endocervix	Colon - Sigmoid	Colon - Transverse	Esophagus - Gastroesophageal Junction	Esophagus - Mucosa	Esophagus - Muscularis	Fallopian Tube	Heart - Atrial Appendage	Heart - Left Ventricle	Kidney - Cortex	Kidney - Medulla	Liver
ENST00000344844.3	OR7E25P	chr19	9314984	9315893	+	ENSG00000237521.1	ENST00000456448.1	OR7E24	chr19	9361606	9362820	+	FALSE	0	0	0	0	0	0	0	0	0	0	0	0	0	0	0	0	0	0	0	0	0	0	0	0	0	0	0	0	0	0	0	0	0	0	0	0
ENST00000547785.1	RP11-597A11.4	chr14	20145996	20148258	+	ENSG00000103194.9	ENST00000219473.6	USP10	chr16	84733555	84813525	+	FALSE	25.4155	25.3259	24.3025	26.1898	27.8644	33.7901	35.1426	13.1719	16.2093	15.2241	41.8829	37.3656	20.1149	22.5586	12.2612	17.0257	16.9176	11.4722	20.0334	13.2578	28.0991	50.708	80.9942	34.1618	34.0911	32.2553	25.6879	30.5917	29.2783	31.3133	34.8655	14.2553	13.2406	13.9366	21.6611	12.7864
ENST00000459808.1	RP11-731C17.1	chr3	136527393	136528465	-	ENSG00000198075.5	ENST00000272452.2	SULT1C4	chr2	108994468	109004513	+	FALSE	4.50855	6.78643	0.858295	3.89345	5.89418	1.90209	3.9978	5.78316	5.87579	9.10728	2.93233	5.08077	5.94699	5.53146	4.37877	8.63208	8.74165	5.64898	5.52594	8.56828	5.40247	0.0363009	0.023335	10.0876	16.8479	4.51723	1.8482	4.04021	0.962612	3.33197	12.1458	5.56222	1.61498	8.09952	9.40856	0.654119
ENST00000453808.1	RP6-149D17.1	chrX	107626628	107627223	+	ENSG00000165862.8	ENST00000537242.1	PNLIPRP2	chr10	118380465	118404654	+	FALSE	NA	NA	NA	NA	NA	NA	NA	NA	NA	NA	NA	NA	NA	NA	NA	NA	NA	NA	NA	NA	NA	NA	NA	NA	NA	NA	NA	NA	NA	NA	NA	NA	NA	NA	NA	NA
ENST00000422550.1	RP5-839M11.1	chrX	103230404	103230880	+	ENSG00000123569.7	ENST00000217926.5	H2BFWT	chrX	103265719	103268259	-	FALSE	0	0	0	0	0	0	0	0	0	0	0	0	0	0	0	0	0	0	0	0	0	0	0	0	0	0	0	0	0	0	0	0	0	0	0	0
ENST00000455804.1	RP11-343L14.2	chr1	115078616	115080461	+	ENSG00000067225.10	ENST00000335181.4	PKM2	chr15	72491370	72523684	-	FALSE	212.339	166.719	562.656	596.868	397.153	461.737	384.128	223.873	332.031	345.433	590.893	581.238	495.98	580.857	218.171	315.211	370.536	290.794	193.404	255.735	230.716	1175.35	1560.08	273.623	309.068	212.415	205.248	347.061	608.54	374.484	225.312	386.025	319.939	242.669	506.796	10.9115
ENST00000462177.1	RP11-252O18.3	chr3	181584139	181584942	-	ENSG00000155329.7	ENST00000324170.3	ZCCHC10	chr5	132332677	132362296	-	FALSE	12.2261	12.0238	7.32935	17.0946	14.3201	15.114	12.991	4.99151	5.49871	5.97014	14.9775	11.4915	5.6702	7.50633	4.65019	6.903	5.68465	4.71371	7.11971	5.58645	11.9524	11.9855	22.6019	16.1266	15.2085	13.0256	12.8741	11.6639	13.364	11.482	14.2748	6.0854	4.88221	5.57494	8.93469	5.00229
ENST00000437852.1	RP11-534I8.1	chr9	116612975	116613914	-	ENSG00000071994.6	ENST00000541970.1	PDCD2	chr6	170884383	170893748	-	FALSE	16.5135	15.9331	13.5454	18.6629	19.025	17.7168	18.3873	6.51328	7.23885	7.07937	12.9482	11.7809	8.07404	9.03629	6.40404	7.48643	7.48714	5.78557	8.62598	6.7731	17.7156	25.3345	30.3422	18.6967	19.9916	16.295	13.9169	15.6433	16.4072	15.542	20.3461	6.33838	5.31217	9.15184	14.2579	6.6365
ENST00000418672.1	AC004909.3	chr7	14110160	14111005	-	ENSG00000157765.7	ENST00000507530.1	SLC34A2	chr4	25658091	25667853	+	TRUE	0.0900019	0.157007	0.0369705	0.0664824	0.0762086	0.0495567	0.0342381	0.0605826	0.0722411	0.0463106	1.50444	1.61684	0.0852772	0.0691763	0.0451304	0.0748482	0.0482464	0.0321033	0.0395479	0.0340539	3.15223	0.0216697	0.0728384	0.141585	0.418478	0.0688635	0.0585263	0.058496	0.324838	0.0542755	6.35629	0.0440321	0.0365541	9.78701	16.0956	0.461056
ENST00000552837.1	RP11-249J13.1	chr12	69351157	69351457	-	ENSG00000186314.7	ENST00000394450.2	PRELID2	chr5	145139819	145214899	-	FALSE	1.62207	1.28223	0.536395	1.70349	1.36875	1.87537	1.17135	0.151297	0.200703	0.16761	0.0576682	0.0706764	0.237391	0.2767	0.154484	0.186407	0.13296	0.121199	0.46848	0.187919	1.54934	2.00904	1.09759	1.73692	1.38011	0.938276	3.60104	0.822041	0.532594	0.838465	1.45721	0.98325	0.284502	0.339676	0.512287	0.242419
ENST00000416129.1	RAC1P3	chr13	41861939	41862456	-	ENSG00000128340.10	ENST00000249071.6	RAC2	chr22	37621301	37640310	-	TRUE	17.6863	23.1392	6.01567	12.6131	15.1068	5.90871	21.7689	2.11917	1.67792	1.4403	0.680376	0.643128	1.8707	1.65399	1.66884	2.3439	1.08786	1.23578	6.50164	2.69652	12.6267	66.5094	785.674	10.7555	13.1308	6.41425	21.2245	9.42403	12.7212	9.88124	16.8064	3.50834	2.06264	5.38325	4.28064	6.4267
ENST00000529327.1	AP000435.4	chr11	58085109	58085847	-	ENSG00000172362.2	ENST00000302572.2	OR5B12	chr11	58206593	58207646	-	FALSE	0	0	0	0	0	0	0	0	0	0	0.0504252	0.0370608	0.0314898	0.0446521	0	0	0.0204761	0	0	0	0	0	0.0334235	0.094516	0	0	0	0	0	0	0	0	0	0	0	0
ENST00000415445.1	AC111200.8	chr2	87161585	87161945	-	ENSG00000065518.7	ENST00000184266.2	NDUFB4	chr3	120315156	120321347	+	FALSE	92.5294	79.7732	159.341	96.3264	95.8166	102.72	85.4315	56.9687	68.2683	70.0627	138.639	112.227	68.146	84.1519	54.804	64.7298	71.1213	57.0176	77.9389	64.544	90.0997	83.6665	135.347	105.012	99.8794	100.148	82.78	99.921	78.0737	99.1814	86.7332	114.622	143.148	75.775	97.7336	44.7412
ENST00000418303.1	TUBG1P	chr7	43958296	43959653	+	ENSG00000131462.2	ENST00000251413.2	TUBG1	chr17	40761358	40767254	+	TRUE	32.3018	31.0788	38.822	35.3587	38.2863	32.2575	40.5939	15.5616	23.2164	18.3827	51.1866	49.6892	38.5299	41.0691	15.6015	28.8386	18.2594	16.0812	17.791	16.0092	30.2995	79.001	114.966	28.4	27.7519	40.2307	29.4949	46.3629	47.8887	54.5438	34.1639	26.5133	26.1116	22.5369	24.6735	15.3265
ENST00000514691.1	RP11-378N18.1	chr4	130098541	130100249	+	ENSG00000151470.7	ENST00000508673.1	C4orf33	chr4	130017284	130030691	+	FALSE	2.36797	2.68814	3.61027	2.87875	2.995	2.3733	1.97343	2.00721	2.39875	2.5939	11.4024	9.99992	2.57229	3.43771	2.22532	3.6843	2.6581	2.09752	5.36011	3.55169	2.75598	2.71725	7.84827	2.95637	3.04669	1.80759	3.35144	2.1669	3.31466	1.74476	3.15781	1.29862	0.706568	2.25704	4.14091	0.982284
ENST00000557651.1	RP11-928F19.3	chr15	22185845	22186733	-	ENSG00000176219.2	ENST00000315519.2	OR11H6	chr14	20691791	20692964	+	FALSE	0	0	0	0	0	0	0	0	0	0	0	0	0	0	0	0	0	0	0	0	0	0	0	0	0.0177799	0	0	0	0	0	0	0	0	0	0	0
ENST00000525084.1	OR4R3P	chr11	49944601	49945438	+	ENSG00000185926.1	ENST00000328188.1	OR4C46	chr11	51515282	51516211	+	FALSE	0	0	0	0	0	0	0	0	0	0	0	0	0	0	0	0	0	0	0	0	0	0	0	0	0	0	0	0	0	0	0	0	0	0	0	0
ENST00000492018.1	CDK2AP2P1	chr9	45363481	45363847	+	ENSG00000167797.3	ENST00000301488.3	CDK2AP2	chr11	67273968	67276102	-	FALSE	52.0117	61.0476	60.0627	125.108	105.538	110.336	57.8643	29.3928	29.8092	35.0151	49.6088	55.2041	33.6614	32.2111	29.692	34.3015	33.2406	31.7821	57.6283	35.6351	50.1925	27.813	55.4306	51.4493	62.2578	57.4099	59.0742	80.6596	55.2487	83.6261	67.3015	40.0682	44.7155	70.6431	108.589	68.7066
ENST00000476476.1	HMGN2P13	chr3	152785067	152785340	+	ENSG00000198830.6	ENST00000361427.5	HMGN2	chr1	26799010	26802463	+	FALSE	121.182	102.248	90.6053	136.274	140.904	169.509	131.407	51.7611	41.5952	49.08	116.461	104.037	44.527	48.2207	43.5803	60.8955	53.4122	42.062	86.8802	50.5512	135.391	176.4	322.744	188.758	224.803	124.798	110.495	120.241	114.563	108.338	211.786	46.5297	27.042	59.0564	75.0686	35.6333
ENST00000548141.1	CTD-2311B13.3	chr14	19498565	19502394	-	ENSG00000099917.12	ENST00000382974.2	MED15	chr22	20861928	20941154	+	FALSE	66.058	49.2835	60.3624	69.8081	64.9692	76.9302	65.1526	20.7959	26.3914	22.7476	43.5843	48.9742	39.5862	32.992	20.8414	24.4187	25.4899	18.8046	23.1087	18.7203	57.8214	55.68	53.0759	80.6066	76.5491	64.9876	46.2778	55.3141	46.7566	55.8417	65.854	23.7354	15.506	29.346	41.551	14.3961
ENST00000510539.1	SNX18P25	chr4	49590806	49591540	+	ENSG00000178996.8	ENST00000381410.4	SNX18	chr5	53813593	53842415	+	FALSE	20.6707	11.4825	7.74738	60.8884	34.6842	44.8961	16.6997	5.2252	4.25866	6.29691	4.49084	4.04228	4.18983	4.48572	5.30495	5.94936	5.70996	5.58252	18.8761	8.34923	13.7753	44.7974	0.658393	19.9934	22.3699	14.106	8.23685	12.1023	8.13453	11.8739	17.8784	3.59106	3.81601	4.252	8.65128	5.16102
ENST00000429207.1	RP1-163M9.6	chr1	17007487	17015279	-	ENSG00000178104.13	ENST00000313382.9	PDE4DIP	chr1	144851424	145040002	-	FALSE	10.2823	6.43005	1.48039	17.0332	14.5224	20.0275	4.85931	8.37919	10.4026	7.94746	31.6796	28.0645	12.3691	12.3751	7.23308	9.50987	8.34337	5.86214	12.3506	9.49275	6.1229	32.196	1.66425	8.00311	7.26723	4.49856	4.66355	10.9191	2.27737	10.0363	6.39502	35.4828	47.7221	4.06038	4.80567	3.93978
ENST00000433403.1	AC011998.4	chr2	178970364	178970480	+	ENSG00000126432.9	ENST00000347941.4	PRDX5	chr11	64085654	64089214	+	FALSE	250.356	259.135	511.567	225.041	212.782	168.534	262.814	274.937	369.894	297.519	643.486	540.666	377.672	494.131	239.733	400.95	329.119	248.368	291.029	287.833	275.596	354.691	401.188	442.719	437.06	239.903	348.279	211.961	560.349	200.935	356.414	308.195	284.149	334.05	419.541	175.229
ENST00000548856.1	RP11-536C10.6	chr14	19400329	19403264	-	ENSG00000165895.12	ENST00000298815.8	ARHGAP42	chr11	100558407	100861656	+	FALSE	7.61732	5.08335	1.97212	2.21094	4.26355	5.70234	2.65313	1.35401	1.54541	1.38057	0.451826	0.648102	1.48947	1.36848	1.09394	1.1763	1.17458	1.06758	1.1186	1.49682	4.97959	2.06147	1.00036	6.2896	7.91618	2.39406	3.46848	2.30867	1.36754	2.02852	3.92398	1.89739	1.45677	2.14349	2.17246	2.42997
ENST00000466210.1	RPS23P7	chr17	60474758	60475503	+	ENSG00000186468.8	ENST00000296674.8	RPS23	chr5	81569177	81574396	-	TRUE	270.518	268.36	134.304	321.618	297.596	340.507	265.968	97.3156	93.5616	84.6908	170.66	140.14	87.836	100.494	87.2085	102.102	105.373	71.1999	147.525	115.372	298.559	372.875	560.931	407.425	404.573	269.343	187.416	243.442	212.604	224.736	314.888	105.194	74.6413	100.726	165.83	52.2434
ENST00000397726.2	DDX6P2	chr13	86927755	86929524	+	ENSG00000110367.5	ENST00000526070.1	DDX6	chr11	118625421	118661657	-	TRUE	40.2638	36.0472	26.3274	43.8035	44.3828	50.9569	46.1839	22.9995	26.2966	27.4243	74.6405	53.6808	25.3371	34.9218	22.4209	29.6576	29.5824	22.0384	37.2067	23.7503	38.3525	66.9616	66.9986	61.114	62.4478	47.3861	32.9699	43.3665	41.23	42.4399	52.0362	23.5382	17.7263	14.1257	24.2708	11.4109
ENST00000392399.3	UBBP1	chr2	137087011	137087483	-	ENSG00000170315.6	ENST00000535788.1	UBB	chr17	16284405	16286053	+	FALSE	230.158	252.293	370.669	322.292	291.381	347.577	294.465	251.155	294.557	246.614	304.332	275.809	298.836	349.819	243.52	340.023	282.362	216.831	409.31	265.413	229.595	325.159	427.553	256.987	276.339	275.806	249.326	273.149	159.962	263.472	268.148	208.248	170.185	231.974	261.266	234.682
ENST00000515648.1	AC007742.6	chrY	19881297	19881777	-	ENSG00000172967.7	ENST00000331428.5	XKR3	chr22	17264302	17302589	-	FALSE	0	0	0.0754749	0	0	0	0	0	0	0	0	0	0	0	0	0	0	0	0	0	0	0.0460088	0.050491	0	0	0	0	0	0	0	0	0	0	0	0	0
ENST00000445194.2	RP5-854E16.2	chr20	29873120	29874638	-	ENSG00000108465.8	ENST00000338399.3	CDK5RAP3	chr17	46048429	46059147	+	FALSE	91.8119	84.6504	80.691	96.6975	96.7337	89.6065	129.803	42.3355	43.939	61.2478	185.659	208.863	69.9304	55.8288	50.1658	58.3639	65.3928	52.1774	74.5616	52.2842	115.848	72.0018	114.042	135.554	197.616	100.788	103.982	92.0815	87.8502	86.3227	181.643	38.5432	24.9859	78.676	94.7704	77.6651
ENST00000545950.1	RP11-735A19.2	chr11	94782586	94784109	+	ENSG00000235268.2	ENST00000450979.2	KDM4DL	chr11	94758422	94760760	+	FALSE	0.0649588	0.0930138	0.0510353	0.0271946	0.0675809	0.012068	0.14319	0	0.0112338	0.0236505	0.050947	0.0697786	0.0264549	0.012232	0.0205132	0.0251606	0.0167711	0.0210668	0.0971222	0.0382761	0.149497	0.0508447	0	0.212954	0.251008	0.0501036	0.0373326	0.0781758	0.0923112	0.0689491	0.199937	0.0494058	0.0295491	0.0831482	0.170637	0
ENST00000472671.1	RP11-299J3.6	chr3	122135729	122135859	-	ENSG00000196981.2	ENST00000330689.4	WDR5B	chr3	122130715	122134882	-	FALSE	5.08944	4.18996	5.65229	6.1398	6.68447	4.78637	4.39328	1.52341	1.20463	1.64399	2.90985	2.83521	1.4401	1.38933	1.62961	1.77533	1.54432	1.3868	3.93224	1.94548	5.53965	9.56048	6.29423	4.52822	8.56872	3.7128	3.15903	4.21057	3.28807	3.97571	5.36247	2.09948	1.49363	2.98371	5.10444	3.87801
ENST00000427163.1	FAR1P1	chr13	90823120	90824053	+	ENSG00000197601.7	ENST00000354817.3	FAR1	chr11	13690217	13753893	+	TRUE	28.9932	22.9986	14.5	29.7402	30.6327	29.5364	30.6239	10.9132	11.8694	13.2364	41.1505	41.1849	14.3959	17.2508	16.2838	17.4146	13.9772	11.5818	60.2761	18.7239	26.4779	35.6652	29.2101	40.5372	39.9576	26.4037	28.6283	25.786	59.1954	24.5	33.5394	12.9266	8.06135	8.31226	14.8562	1.5131
ENST00000454627.1	COX5BP3	chr7	133412121	133412487	-	ENSG00000135940.2	ENST00000258424.2	COX5B	chr2	98262503	98264846	+	FALSE	183.301	205.123	221.162	194.743	202.418	208.292	204.909	274.615	292.587	269.319	251.482	221.204	275.951	348.962	232.321	250.68	289.64	251.977	257.925	300.574	189.097	213.204	242.722	188.916	188.084	284.886	287.976	243.011	249.885	245.53	186.829	466.51	467.403	218.235	405.84	154.842
ENST00000445629.1	AC104389.32	chr11	5383845	5384079	+	ENSG00000134825.8	ENST00000537328.1	C11orf10	chr11	61556435	61560082	-	FALSE	30.4782	33.0436	40.1501	40.7767	41.0279	34.0627	34.8918	18.9797	17.4232	17.8434	17.4345	16.6943	17.2537	19.8282	18.5954	21.5116	17.7753	17.3291	33.8016	22.0699	34.6683	60.6873	74.8494	52.2405	61.0609	30.7648	29.0124	27.6014	31.3655	26.6312	50.9891	24.8182	19.5999	20.2204	30.5609	18.7521
ENST00000527244.1	OR10AK1P	chr11	55724692	55725106	-	ENSG00000170683.5	ENST00000360759.3	OR10A3	chr11	7960081	7961141	-	FALSE	0	0	0	0.0507777	0	0	0	0	0	0	0	0	0	0	0	0	0	0	0	0	0	0.0872042	0	0	0	0	0	0	0	0	0	0	0	0	0.031342	0
ENST00000426103.1	RP11-351M16.1	chr10	28725130	28726007	+	ENSG00000168028.8	ENST00000301821.5	RPSA	chr3	39448180	39453929	+	TRUE	681.739	730.746	506.601	689.82	734.991	636.106	809.809	352.672	321.512	346.836	337.543	297.1	317.199	349.141	297.943	342.553	433.1	337.924	521.273	347.929	809.167	2192.64	2381.85	1148.3	1138.58	777.6	714.221	687.27	1117.76	682.825	1063.08	294.237	191.259	336.062	504.786	251.593
ENST00000503783.1	CTB-161M19.1	chr5	118345755	118346237	+	ENSG00000170191.4	ENST00000304788.3	NANP	chr20	25593571	25604811	-	FALSE	3.95002	4.16562	6.20906	4.20861	3.99945	2.55702	3.40766	0.975894	1.23144	1.20326	4.63061	3.95469	1.31552	1.58489	0.886408	1.45027	1.43501	1.01871	1.31408	1.00021	3.62851	10.1162	6.59707	3.06304	4.34726	3.62847	2.88007	3.39239	4.34782	3.36088	4.03949	1.8344	1.32724	2.13809	3.017	2.1242
ENST00000445213.1	RP11-180I4.1	chr9	98415194	98415548	+	ENSG00000101182.10	ENST00000370861.1	PSMA7	chr20	60711913	60717652	-	FALSE	211.854	188.854	150.112	195.171	201.878	211.66	164.626	55.8745	71.3622	67.6732	122.059	106.681	73.8709	93.3416	60.4047	79.2326	73.7147	60.2916	89.0129	71.9037	180.249	256.194	256.648	156.278	173.349	173.212	130.292	174.342	150.407	177.631	184.473	99.3673	100.781	90.5065	106.95	81.841
ENST00000421857.1	BX649597.4	chr9	43425719	43427042	-	ENSG00000004478.5	ENST00000001008.4	FKBP4	chr12	2904119	2913124	+	FALSE	24.8432	34.5931	34.09	40.9993	40.9031	52.4566	50.9412	22.969	32.4258	27.8178	125.578	115.082	45.3448	51.8928	23.3939	44.2721	30.3463	22.1024	37.1954	28.7338	40.0621	38.966	59.8764	58.8416	61.5437	34.3574	34.829	35.4923	71.3477	37.6408	54.7326	19.731	17.0843	37.0859	67.6346	23.9684
ENST00000492925.1	RP11-413E6.1	chr3	75673837	75674304	-	ENSG00000198242.7	ENST00000422514.2	RPL23A	chr17	27046411	27051377	+	FALSE	302.482	312.862	187.266	350.145	334.122	387.206	361.463	120.707	99.6191	110.099	147.775	130.995	96.3259	104.269	102.911	117.931	136.73	103.071	171.127	150.725	340.677	521.188	836.371	546.315	488.524	300.52	238.868	279.95	296.48	247.587	396.661	134.972	90.6879	123.211	191.996	69.1617
ENST00000483483.1	RP11-654C22.1	chr3	72632521	72632686	+	ENSG00000198938.2	ENST00000362079.2	MT-CO3	chrM	9207	9990	+	TRUE	34957.8	33467.9	53117.8	16009.2	22174	21016.4	29409.6	72422.7	67867.1	53983.3	39683.5	40067.7	54367.3	53403.7	71989.9	63927.8	58752.5	58335.3	41869.1	57210.4	35824.9	11420	18093.1	18073.7	19521.6	33373.4	46861.9	33983.1	23045.7	35345.9	22626.1	61217.9	66043.8	86572.1	67333.8	44570.8
ENST00000405355.1	RP11-346C16.4	chr6	110883378	110883818	-	ENSG00000105372.1	ENST00000221975.1	RPS19	chr19	42363988	42375482	+	TRUE	321.545	333.252	239.106	368.26	340.007	294.895	391.41	124.169	90.0807	111.8	138.259	121.035	78.7184	88.0912	97.5214	105.522	130.676	106.104	157.526	124.912	384.67	780.664	934.326	624.792	560.147	367.506	311.193	325.146	498.912	303.835	438.006	109.737	70.8218	130.452	203.025	159.826
ENST00000420064.1	RP11-175P19.2	chr3	193296601	193297202	-	ENSG00000156508.12	ENST00000331523.2	EEF1A1	chr6	74227244	74231444	-	FALSE	2803.74	2706.54	1843.43	2814.24	2665.42	2980.18	3102.27	565.732	445.405	629.483	851.203	667.114	427.093	472.067	497.224	641.719	790.285	498.689	1175.96	692.693	2761.11	5147.17	5124.59	4019.47	3953.09	2829.79	1829.94	2611.63	2141.52	2572.05	2978.63	833.847	214.775	1392.94	1639.94	535.109
ENST00000446218.1	EXTL2P1	chr2	176707615	176708030	+	ENSG00000162694.9	ENST00000370113.3	EXTL2	chr1	101337943	101360368	-	FALSE	7.47761	9.55122	20.1035	18.4069	13.7505	12.205	10.8322	5.85768	9.01212	13.7421	16.5935	14.4153	12.3724	20.9396	5.91663	10.4438	8.95339	10.5441	9.40558	8.70042	8.16148	25.5785	12.6928	14.9441	17.1925	13.7705	7.72906	13.2261	3.37759	15.0973	15.8527	5.18092	3.31506	5.61479	10.8809	5.95896
ENST00000503863.1	SEC63P2	chr4	35489432	35491493	+	ENSG00000025796.8	ENST00000369002.4	SEC63	chr6	108188960	108279393	-	TRUE	43.6868	36.9023	42.0449	48.6222	48.7641	60.9314	42.3337	16.444	17.3087	17.3377	27.7428	22.2422	16.5018	20.9187	15.2863	18.5088	18.0898	14.383	27.9189	19.0532	40.109	72.5773	38.3445	55.4137	57.8248	39.611	26.7658	38.6266	22.7694	38.0634	51.0507	21.1134	10.4657	11.8907	18.7641	19.3111
ENST00000439895.1	ASS1P2	chr2	39037574	39038796	-	ENSG00000130707.12	ENST00000352480.5	ASS1	chr9	133320316	133376661	+	TRUE	198.602	185.809	141.977	71.2158	81.1949	66.2344	96.4073	25.8516	42.2916	16.2324	21.3655	21.7706	40.9765	46.8697	20.3957	38.0217	25.4406	10.6754	16.4521	20.8758	158.245	108.058	6.16518	79.8924	101.137	66.8106	85.9435	62.0509	44.3432	59.3648	109.005	34.3207	27.4463	273.837	80.239	595.492
ENST00000424783.1	AC019097.7	chr2	99718481	99719215	+	ENSG00000108055.9	ENST00000361804.4	SMC3	chr10	112327449	112364394	+	TRUE	37.64	28.4442	21.2815	36.5396	33.4683	42.986	32.4098	10.8154	9.76644	13.3397	45.7853	39.5824	11.2675	11.8026	11.1315	12.824	14.294	11.2407	19.7359	11.6318	34.2161	51.8096	79.3139	39.084	44.9919	33.3299	25.3912	33.5556	30.3975	33.9002	42.6065	11.748	8.67489	8.66642	15.9019	7.77116
ENST00000504438.1	RP11-463M16.4	chr17	46952276	46952560	-	ENSG00000188612.6	ENST00000420826.1	SUMO2	chr17	73163825	73179098	-	FALSE	68.6361	61.3018	53.0935	86.7829	80.1696	89.1105	70.3614	52.2295	54.8451	48.2956	120.435	86.7469	42.6861	60.1693	42.6707	48.565	55.8508	39.1469	55.9019	39.6992	69.4594	91.939	135.98	107.262	96.9569	72.4467	48.271	66.8365	71.6445	62.2908	88.8704	30.9111	21.0629	33.0461	58.4942	18.4065
ENST00000475156.1	RPS26P6	chr8	101907999	101908346	+	ENSG00000197728.5	ENST00000552361.1	RPS26	chr12	56435677	56438007	+	TRUE	289.212	316.782	446.221	328.348	323.214	313.456	387.287	119.516	109.615	110.889	150.278	144.891	113.331	120.061	106.436	124.895	123.695	104.906	164.131	129.727	322.626	495.12	688.268	393.672	524.267	302.754	298.804	274.15	346.527	263.423	378.615	150.011	120.992	162.236	257.572	174.207
ENST00000531724.1	RP11-266E8.2	chr11	122489559	122489982	+	ENSG00000160633.6	ENST00000538656.1	SAFB	chr19	5623321	5668360	+	FALSE	79.2755	69.0188	54.4988	82.9113	76.7718	91.2381	81.3385	36.5767	41.5756	39.6628	139.958	121.295	51.0415	59.579	39.107	45.5704	43.9634	35.8302	62.9709	40.444	80.9678	81.5251	117.614	124.113	121.315	89.6612	67.6426	81.3824	64.1933	77.3054	116.242	39.3221	28.5115	35.5552	50.5279	29.4319
ENST00000457882.1	RP11-62L10.1	chr9	103674602	103675023	+	ENSG00000114391.8	ENST00000394077.3	RPL24	chr3	101399936	101405626	-	FALSE	1006.6	948.998	554.304	1025.24	992.82	1125.41	1004.86	432.732	389.483	395.745	762.095	616.582	330.484	395.626	341.622	434.706	499.646	363.344	548.594	447.528	1132.26	1334.05	1642.23	1736.92	1600.53	1047	690.458	930.83	796.945	851.424	1354.91	474.868	343.992	445.063	765.016	300.948
ENST00000427963.1	OFD1P12Y	chrY	26118927	26141228	+	ENSG00000046651.9	ENST00000340096.6	OFD1	chrX	13752864	13787472	+	TRUE	12.6103	13.3922	10.2594	18.2879	15.9905	15.8685	18.7475	8.00669	7.03297	9.90904	19.8786	18.9675	8.73407	8.05134	8.08403	10.4054	10.0974	8.47762	14.9566	10.0031	18.872	13.7055	32.5476	35.989	39.8428	15.1235	17.4187	15.231	18.6138	14.3543	44.021	6.44206	4.12481	12.867	19.2625	7.71124
ENST00000534005.1	OR8L1P	chr11	56149111	56150065	+	ENSG00000174942.1	ENST00000312253.1	OR5R1	chr11	56184734	56185708	-	FALSE	NA	NA	NA	NA	NA	NA	NA	NA	NA	NA	NA	NA	NA	NA	NA	NA	NA	NA	NA	NA	NA	NA	NA	NA	NA	NA	NA	NA	NA	NA	NA	NA	NA	NA	NA	NA
ENST00000465163.1	RP11-685B14.1	chr8	18240784	18241427	-	ENSG00000198755.6	ENST00000322203.6	RPL10A	chr6	35436185	35438562	+	FALSE	941.196	927.982	543.786	924.192	976.591	1098.76	1241.84	256.043	218.773	189.809	389.057	353.884	211.244	231.173	195.173	237.98	259.698	162.37	310.735	250.18	1142.33	1433.41	1668.19	1691.14	1714.19	1068.75	740.512	951.394	1000.31	859.133	1454.66	327.608	197.534	354.506	552.744	244.67
ENST00000471495.1	RP11-603B13.1	chr3	167674099	167674404	-	ENSG00000172115.4	ENST00000409764.1	CYCS	chr7	25163063	25164879	-	TRUE	28.1599	48.6469	33.5592	33.8787	41.1039	45.1735	37.5138	42.2926	68.5815	49.2615	72.5335	58.6518	58.9007	89.2768	41.7036	52.3697	48.769	38.7112	50.184	48.7764	30.393	54.4682	103.823	27.7553	26.057	51.1011	71.5275	40.4806	55.9887	44.7336	31.9438	131.937	123.767	39.3516	85.1754	26.8808
ENST00000411661.1	AC096921.2	chr3	30667915	30668289	-	ENSG00000171617.8	ENST00000302351.4	ENC1	chr5	73923234	73937249	-	FALSE	4.78957	5.76261	2.77556	2.94	6.27911	2.51449	14.7007	76.4055	142.502	28.4855	4.41302	4.2619	189.851	322.287	86.5273	18.1356	36.2302	21.4846	2.80134	4.07792	7.69274	11.1955	10.5832	3.61967	4.6102	4.92086	10.849	4.19691	5.11842	4.68371	3.37463	4.82407	2.53065	3.29149	8.21103	7.26593
ENST00000417216.2	RBMS1P1	chr12	66627862	66629014	-	ENSG00000153250.13	ENST00000348849.3	RBMS1	chr2	161128662	161350305	-	FALSE	65.0197	72.8061	18.4397	61.1957	65.8497	59.6929	50.1977	3.62365	4.68189	8.16455	3.73389	4.0879	4.91365	6.18831	3.842	7.04802	6.65521	6.81735	9.74102	7.40095	51.9643	97.356	1.73316	70.0506	69.4255	54.8965	26.9551	50.7924	27.7966	53.6369	60.8233	29.0106	17.4709	21.3097	27.0829	6.85065
ENST00000504828.1	RP11-1286E23.1	chr4	9080749	9143334	+	ENSG00000182156.4	ENST00000328313.4	ENPP7	chr17	77704882	77716020	+	FALSE	0	0	0.00930398	0	0	0	0	0	0	0	0	0	0	0	0	0.00688052	0	0	0	0	0.00801118	0	0.247355	0.0133902	0.0169661	0	0.0160965	0	0	0	0	0	0	1.60812	0.296927	3.65543
ENST00000529152.1	RP11-646J21.7	chr11	33808600	33809341	-	ENSG00000166211.6	ENST00000299272.5	SPIC	chr12	101870657	101880769	+	FALSE	0	0	0	0	0	0	0	0	0	0	0	0	0	0	0	0	0	0	0	0	0	0	0	0	0	0	0	0	0.0756926	0	0	0	0	0	0	0.16181
ENST00000459650.1	RP11-128A6.2	chr7	128668943	128670581	+	ENSG00000115758.7	ENST00000405333.1	ODC1	chr2	10580727	10587906	-	FALSE	36.5101	51.4717	20.8611	79.7426	88.6915	113.138	55.5933	20.3449	18.5326	20.6251	25.4223	25.6232	22.4137	23.3778	17.2774	24.5717	20.1995	16.4752	25.8132	23.2137	34.2496	110.606	306.518	46.9411	50.7956	52.4024	45.7771	84.0839	20.5156	96.6472	74.6506	29.9189	21.5119	41.0316	80.7224	31.4883
ENST00000414224.1	DHFRP2	chr6	31334129	31334675	-	ENSG00000228716.2	ENST00000439211.2	DHFR	chr5	79922047	79950802	-	TRUE	6.94527	5.20077	3.39426	4.60159	4.949	4.73526	5.27066	5.42772	4.3295	4.81776	6.96934	6.25341	4.45209	5.37505	6.01596	6.3506	4.23344	4.48553	13.9272	7.45533	5.19044	17.7736	33.0767	5.05017	4.47392	5.13544	5.65525	4.16673	6.0099	4.55177	3.99584	1.93692	1.53308	3.42495	3.71325	4.38648
ENST00000530771.1	RP11-124G5.2	chr11	41681580	41681771	+	ENSG00000134574.7	ENST00000378603.3	DDB2	chr11	47236493	47260767	+	TRUE	30.1408	17.3408	35.4152	49.0039	30.2115	29.8006	32.7271	3.43771	3.99127	3.45351	14.9577	13.6625	4.85017	4.66867	3.87313	3.73493	3.00477	3.50267	9.44313	4.82006	27.6328	40.745	99.3816	40.7066	30.7502	31.8055	21.1066	26.9123	35.2278	25.8514	41.6769	6.92451	4.96542	6.4449	8.56098	13.1143
ENST00000487566.1	RPL34P21	chr11	129952390	129952676	-	ENSG00000109475.12	ENST00000394665.1	RPL34	chr4	109541746	109546411	+	FALSE	1002.67	922.002	491.408	900.789	915.27	992.653	917.753	401.229	346.065	329.348	602.183	458.552	278.406	342.201	307.487	366.545	394.947	315.596	568.306	424.849	1170.02	1132.12	1523.98	1495.83	1546.88	854.108	645.759	833.553	739.484	739.003	1259.41	329.254	223.55	368.28	612.273	243.579
ENST00000514850.1	RP11-148K14.1	chr4	56179178	56180091	-	ENSG00000171757.10	ENST00000446859.1	LRRC34	chr3	169511216	169530452	-	FALSE	3.15554	2.15349	0.731515	2.11844	2.4771	1.55656	1.3277	2.41507	2.40013	3.08464	1.14733	1.2199	2.65232	2.74781	1.89232	3.0127	3.75444	2.01377	3.24747	2.24611	2.3912	3.064	1.56295	3.21372	3.50197	1.38257	0.658957	1.43152	0.292877	1.31223	2.40513	1.43022	0.479207	1.07222	1.4318	0.0989386
ENST00000435693.1	RP11-211A18.2	chr1	227421970	227423056	+	ENSG00000164733.14	ENST00000530640.1	CTSB	chr8	11701564	11725621	-	TRUE	270.895	244.395	196.771	296.145	227.389	137.503	247.54	63.9704	89.1046	88.1438	102.935	93.534	114.583	141.504	66.2985	100.691	89.4987	71.0506	103.866	84.3687	176.259	961.124	34.4782	506.187	417.146	247.203	161.873	216.917	261.128	229.385	209.041	180.499	103.281	182.71	134.024	166.971
ENST00000458710.1	IFNA22P	chr9	21278054	21278618	-	ENSG00000214042.1	ENST00000239347.3	IFNA7	chr9	21201468	21202204	-	FALSE	0	0	0	0	0	0	0	0	0	0	0	0	0	0	0	0	0	0	0	0	0	0	0	0	0	0	0	0	0	0	0	0	0	0	0.0351258	0
ENST00000412317.1	AC011816.3	chr3	37017807	37018331	+	ENSG00000135617.3	ENST00000258083.2	PRADC1	chr2	73455134	73460356	-	FALSE	35.0765	33.9449	43.8352	33.2089	35.453	27.6503	38.4398	25.4644	29.2206	33.2278	32.276	32.4014	32.802	36.2127	25.5789	23.6063	31.9432	30.2158	28.784	27.7936	29.8662	24.5439	16.2001	32.1573	26.6884	41.5608	39.3137	36.9796	32.4077	40.8396	24.0259	61.7028	62.2357	24.4479	29.3045	43.3065
ENST00000416640.1	PPP1R26P5	chr22	21695884	21699531	+	ENSG00000196422.5	ENST00000356818.2	PPP1R26	chr9	138371648	138380739	+	FALSE	8.80547	7.15934	11.0291	14.8173	11.1388	11.8983	18.4692	14.8303	20.205	12.1176	4.4103	5.60551	20.134	19.4692	11.9054	13.9692	12.7229	9.81685	8.04899	10.1981	10.6044	11.8532	3.20035	12.8396	14.0957	13.7984	12.6133	11.4022	9.44049	11.872	12.532	8.52836	8.12099	11.4849	10.8531	6.29182
ENST00000497678.1	PLA2G12AP1	chr1	52834347	52834911	+	ENSG00000123739.5	ENST00000243501.4	PLA2G12A	chr4	110634563	110651233	-	FALSE	11.9	12.2047	13.9553	17.0548	16.93	18.63	15.0073	11.7736	11.8439	12.763	21.5233	17.698	11.0181	13.9665	12.0665	13.3053	13.055	10.9917	28.0597	17.4605	13.2025	13.8453	7.5809	15.4661	17.0941	14.4248	13.2347	13.8702	13.3819	14.4383	16.5829	13.172	9.82168	11.7141	13.7794	10.525
ENST00000407841.1	RP11-325O24.2	chr6	127980835	127981724	-	ENSG00000177565.10	ENST00000430069.1	TBL1XR1	chr3	176737143	176914266	-	TRUE	27.3386	23.348	22.7474	35.9206	31.5466	29.1371	26.9276	14.2413	16.7805	15.8515	34.3301	26.0541	14.6492	22.9254	14.407	14.4697	16.5955	13.0755	16.9451	12.6962	26.3853	36.7133	26.4909	38.0594	37.9117	29.5419	23.6525	22.2744	23.0581	22.2165	30.6517	14.9532	9.18093	11.0297	16.1742	10.2237
ENST00000403509.1	RP3-334F4.2	chr6	54467285	54467948	-	ENSG00000147403.12	ENST00000436473.1	RPL10	chrX	153626708	153629152	+	TRUE	2641.61	2372.07	1256.52	2689.96	2532.36	2602.11	2550.43	457.121	387.313	446.974	720.375	624.048	384.319	407.862	400.98	483.149	545.764	390.294	873.419	569.074	2715.34	2918.79	3289.06	3955.77	3814.04	2045.66	1608.99	1995.33	1825.41	1854.54	2990.66	1007.96	656.328	857.804	1195.31	655.122
ENST00000420608.1	RPL12P43	chrX	117280026	117280524	+	ENSG00000197958.8	ENST00000361436.5	RPL12	chr9	130209953	130213684	-	FALSE	716.228	590.103	345.782	517.505	626.313	632.885	738.134	157.354	125.863	112.176	228.209	186.964	105.845	121.799	118.932	137.584	136.412	99.9873	252.18	160.106	748.992	1083.97	1302.15	1003.05	1014.41	616.016	406.112	486.157	583.872	444.335	663.093	200.292	123.687	225.97	310.996	138.689
ENST00000503377.1	RP11-317B7.2	chr4	2090445	2092344	-	ENSG00000112339.10	ENST00000367837.5	HBS1L	chr6	135281516	135376036	-	FALSE	8.77115	7.60243	7.83022	9.04322	9.1616	11.3539	8.64601	7.28897	7.0744	7.13861	12.9909	10.8167	8.00375	10.3597	8.03432	8.69355	7.17238	6.63795	18.9835	11.1993	8.15844	16.6032	19.4677	9.28192	9.82529	9.37346	6.09866	8.90162	7.72126	9.07267	8.67162	5.07132	5.41821	3.43108	4.50825	4.4471
ENST00000433227.1	RP11-280G19.1	chr10	94866629	94867140	-	ENSG00000132603.7	ENST00000254940.4	NIP7	chr16	69373343	69377014	+	FALSE	12.3306	16.1838	12.677	9.81455	12.0195	8.4622	10.7619	3.74811	4.42001	4.2077	5.24864	4.8786	4.90337	5.7379	4.08107	4.64003	4.09842	3.56627	6.06549	4.0206	12.7517	40.5932	38.524	10.5137	11.7177	9.35927	11.2905	8.83658	19.5725	9.18618	13.2224	3.89338	3.265	6.70363	10.1579	5.77617
ENST00000427761.1	NPM1P22	chr13	68406008	68406959	-	ENSG00000181163.9	ENST00000296930.5	NPM1	chr5	170814652	170838141	+	TRUE	344.15	363.45	236.638	378.002	374.661	472.313	410.184	88.2726	94.7097	93.7145	236.54	181.876	88.0472	116.992	85.7847	128.111	105.735	77.543	178.647	105.448	382.313	1221.98	1517.48	617.693	640.55	370.821	253.921	303.676	411.627	275.599	546.629	127.706	95.3997	133.949	221.046	83.3354
ENST00000554965.1	CTD-2335L22.6	chr14	20376255	20376808	-	ENSG00000069849.6	ENST00000286371.3	ATP1B3	chr3	141595456	141645326	+	FALSE	100.469	154.937	101.697	155.395	141.8	113.844	81.967	30.7979	45.2644	39.1773	140.599	111.999	54.118	72.0839	32.7509	62.9958	42.2161	36.8177	55.9693	43.6413	85.5517	140.005	125.301	87.3349	89.4325	83.5913	109.859	65.3473	161.779	61.0196	100.788	44.6683	21.0079	50.6177	79.8888	6.46089
ENST00000489235.2	SRIP1	chr4	58969313	58969600	+	ENSG00000075142.9	ENST00000490437.1	SRI	chr7	87835753	87856291	-	FALSE	57.8686	52.7561	41.579	65.0593	56.9959	60.7759	48.6607	89.9284	101.095	90.1751	56.1267	52.1101	92.4991	107.896	65.9529	93.7813	115.723	67.3061	103.676	92.6851	57.6948	79.821	62.1336	74.4917	67.1452	41.3607	91.5386	39.0935	30.7652	36.4941	57.7692	23.8145	15.9821	29.1507	50.4643	7.84417
ENST00000412243.2	SETP22	chr5	96392106	96393062	-	ENSG00000119335.11	ENST00000372692.4	SET	chr9	131445934	131458679	+	TRUE	111.057	107.893	87.1353	109.221	113.687	128.244	131.572	71.2304	67.2508	65.2858	136.773	111.295	68.7732	85.0156	67.2506	82.5917	67.9125	59.9388	117.867	78.3012	114.104	239.383	370.395	161.144	153.733	130.344	95.7754	110.513	122.947	113.437	143.582	55.5829	42.376	55.3023	96.7236	33.4203
ENST00000458402.1	RP5-1068H6.3	chr20	4610073	4610865	-	ENSG00000129824.9	ENST00000250784.7	RPS4Y1	chrY	2709527	2734997	+	FALSE	226.041	206.338	186.657	189.164	188.311	193.98	232.017	42.9353	51.4728	56.7544	120.146	94.0295	54.1753	63.2215	40.2555	61.3061	77.2191	48.7087	65.6644	60.0366	204.323	381.347	197.465	0.208108	0.235662	210.051	124.45	181.763	147.363	163.621	0.327313	79.2645	45.8	106.299	149.592	72.6651
ENST00000554385.1	RP11-109N23.5	chr14	73534816	73535326	-	ENSG00000155906.11	ENST00000367303.4	RMND1	chr6	151725989	151773259	-	TRUE	19.4715	15.3425	16.6786	15.4257	16.2154	18.3458	15.1892	5.97907	9.02256	7.38343	18.0374	15.4792	12.8032	14.9135	5.80653	9.58591	8.53568	5.96758	9.03764	6.83027	17.8178	33.6049	24.493	15.8778	18.8883	12.2276	11.4402	9.71851	9.29931	9.96173	13.1428	6.3869	6.50293	13.1674	12.4487	12.3399
ENST00000557243.1	RP11-403B2.4	chr15	21018628	21020287	+	ENSG00000075240.12	ENST00000361034.3	GRAMD4	chr22	47022658	47075688	+	FALSE	18.3034	16.8162	26.6024	10.3532	10.9335	6.02157	13.3623	11.3757	16.2535	12.5078	15.2812	17.3596	21.8121	19.7397	9.76912	10.2904	13.0161	9.68605	9.56368	8.53108	17.12	6.73568	8.27556	17.203	16.1407	14.0738	27.5475	14.634	27.5571	16.1748	18.3643	18.461	16.6029	8.78712	19.3436	33.2307
ENST00000503681.1	RP11-457P14.6	chr4	41926197	41926397	+	ENSG00000048140.13	ENST00000507471.1	TSPAN17	chr5	176074621	176084057	+	FALSE	19.8997	18.0224	47.7832	19.4271	21.0571	13.8851	26.1667	12.4074	19.2881	11.0697	35.0744	37.078	26.4889	25.2462	11.1528	12.259	12.7023	9.38504	9.40484	9.49101	20.6633	41.8732	14.0751	23.5904	28.4698	19.1586	21.5893	17.776	28.5896	18.7451	25.2033	12.023	13.8451	20.245	31.8726	11.2536
ENST00000512440.1	AC011406.2	chr5	149394348	149394717	-	ENSG00000226479.3	ENST00000426077.2	TMEM185B	chr2	120978854	120980984	-	FALSE	17.84	19.3406	12.4952	16.2091	15.4227	13.0651	20.7328	5.24889	5.0659	6.58411	4.33299	5.12628	5.61056	5.59557	4.73191	6.30889	6.21764	5.61378	10.3388	5.98544	19.4476	42.2043	24.0739	14.6789	16.8233	15.8481	10.8201	16.3404	15.3371	16.4502	20.953	10.3135	8.20512	7.06266	11.6374	4.18078
ENST00000438308.1	EIF4BP9	chrX	65294677	65296189	-	ENSG00000063046.12	ENST00000262056.9	EIF4B	chr12	53399942	53435993	+	FALSE	229.566	202.619	157.635	185.664	189.227	251.43	244.872	54.2305	52.1664	60.0513	178.888	130.096	55.1551	66.6701	49.1993	58.3021	63.9297	46.717	111.243	62.5892	230.614	352.074	398.825	347.326	315.534	208.086	142.978	184.529	157.619	162.122	255.318	80.3795	62.3599	87.9055	95.318	45.1616
ENST00000419730.1	RP3-388M5.8	chr22	44155079	44155790	-	ENSG00000174444.8	ENST00000432669.1	RPL4	chr15	66791745	66797184	-	FALSE	1077.18	985.375	514.886	1022.16	1050.41	1240.29	1172.48	356.212	319.137	381.654	612.098	510.347	299.818	331.803	305.286	329.649	483.634	338.905	606.658	355.25	1080.8	1894.89	2230.18	1500.49	1383.03	1144.92	649.594	997.45	936.06	947.197	1123.06	393.497	272.999	427.141	711.53	254.991
ENST00000559497.1	RP11-30K9.2	chr15	59157205	59157502	+	ENSG00000167685.8	ENST00000337080.3	ZNF444	chr19	56652556	56672261	+	FALSE	14.1066	13.2637	20.516	27.0796	21.8932	25.2794	31.4729	19.1485	25.1001	21.9841	42.521	38.9622	27.7225	29.6057	17.9855	21.949	22.8785	19.6556	20.8368	17.0595	17.8694	17.3321	22.3103	28.5163	36.5426	37.1818	21.184	34.6841	14.0082	34.738	40.3454	11.053	8.24626	13.4166	16.5389	27.7605
ENST00000423046.1	RP11-157L3.5	chr9	46117312	46117651	+	ENSG00000204807.1	ENST00000377529.1	FAM27E2	chr9	45733559	45734896	+	FALSE	NA	NA	NA	NA	NA	NA	NA	NA	NA	NA	NA	NA	NA	NA	NA	NA	NA	NA	NA	NA	NA	NA	NA	NA	NA	NA	NA	NA	NA	NA	NA	NA	NA	NA	NA	NA
ENST00000404229.1	RP3-422G23.3	chr6	138714510	138714681	+	ENSG00000173915.8	ENST00000309579.3	USMG5	chr10	105148807	105156223	-	FALSE	140.596	142.693	125.688	169.77	173.065	187.832	134.159	157.599	193.901	151.628	148.728	117.933	165.954	222.201	133.966	151.677	168.909	135.692	126.467	132.495	126.35	173.515	211.37	122.463	122.43	170.634	162.026	173.362	171.577	182.982	127.752	217.622	237.831	129.64	212.398	91.0037
ENST00000439258.2	AC127537.7	chr17	18216074	18216847	+	ENSG00000122026.6	ENST00000272274.4	RPL21	chr13	27825716	27830705	+	TRUE	939.371	869.676	494.05	996.716	1003.34	1146.9	1037.43	411.081	313.208	336.966	657.586	583.169	302.734	327.04	363.971	374.675	497.348	311.897	574.072	474.411	1056.84	1278.64	1617.14	1567.4	1360.29	1060.06	725.943	993.703	752.185	913.218	1351.86	423.272	279.875	407.388	682.738	242.079
ENST00000431286.1	AC005189.6	chr7	43806889	43807198	+	ENSG00000160131.9	ENST00000330374.6	VMA21	chrX	150565676	150577836	+	TRUE	14.6709	15.515	15.2154	15.9239	15.2582	13.5253	12.9137	13.2293	16.6438	13.6061	28.6594	20.043	13.4478	21.3429	13.654	21.5331	14.7826	11.2103	18.0922	15.4659	14.1664	25.665	24.4283	16.9352	18.1267	12.0066	9.00486	10.3368	13.0498	9.87201	18.0318	6.35096	4.91339	8.8092	13.6358	5.61974
ENST00000454256.1	RP11-292B8.2	chr9	40479774	40481174	+	ENSG00000134453.9	ENST00000379888.4	RBM17	chr10	6130950	6158843	+	FALSE	49.6914	52.771	29.5891	40.9981	44.9548	43.0422	46.0846	25.2049	24.8741	28.1427	54.0945	48.8198	26.1575	28.8758	24.6812	26.9657	25.2476	25.8245	39.4185	29.9515	53.582	45.7381	58.2451	63.722	65.5887	50.7409	39.8273	46.8733	33.2594	46.6525	69.2392	21.4288	19.5451	23.3469	44.9633	14.1986
ENST00000420373.1	AC005488.12	chr7	72334467	72341076	-	ENSG00000136206.3	ENST00000258704.3	SPDYE1	chr7	44040488	44049721	+	FALSE	0.267004	0.273564	0.205129	0.345229	0.310844	0.245758	0.340855	0.0847733	0.0795604	0.123063	0.349441	0.430836	0.114009	0.116412	0.100845	0.116496	0.108972	0.0783005	0.123468	0.0846507	0.289677	0.311734	0.424696	0.555799	0.583881	0.305889	0.304809	0.305639	0.374544	0.288099	0.258882	0.153684	0.110931	0.170313	0.250647	0.156605
ENST00000526931.1	RP11-227P3.1	chr11	50061788	50062069	-	ENSG00000077809.7	ENST00000432143.1	GTF2I	chr7	74098991	74113371	+	FALSE	NA	NA	NA	NA	NA	NA	NA	NA	NA	NA	NA	NA	NA	NA	NA	NA	NA	NA	NA	NA	NA	NA	NA	NA	NA	NA	NA	NA	NA	NA	NA	NA	NA	NA	NA	NA
ENST00000460165.2	RPL36AP43	chr15	90231168	90231474	-	ENSG00000241343.3	ENST00000553110.1	RPL36A	chrX	100645948	100650782	+	FALSE	436.563	414.122	215.26	331.538	368.93	365.42	433.864	156.23	130.384	123.509	192.27	153.643	116.464	138.616	114.357	132.214	150.581	114.13	203.774	154.615	496.126	692.944	1038.19	635.793	605.18	338.847	323.65	316.965	419.132	290.57	488.448	126.542	82.8779	150.504	266.495	84.8902
ENST00000413296.1	CBX1P3	chr1	203923768	203924908	+	ENSG00000108468.9	ENST00000225603.4	CBX1	chr17	46147414	46178883	-	FALSE	32.3051	34.6165	29.2644	70.5598	46.9668	56.944	48.3883	46.7703	52.8677	47.7074	102.614	78.4259	52.5659	66.7612	44.0839	52.3102	53.2814	37.8064	78.704	43.2697	39.2436	66.4546	79.245	93.3052	93.0289	53.294	33.3843	46.3615	37.8085	43.9756	64.8618	18.7302	14.325	19.4789	31.1585	7.57671
ENST00000436802.1	RP5-1198O20.5	chr1	44553633	44553765	-	ENSG00000159199.7	ENST00000506855.1	ATP5G1	chr17	46970179	46973233	+	FALSE	59.2593	61.7297	87.077	79.3093	79.7979	68.897	80.7605	77.5228	100.795	96.2774	100.129	87.2569	95.1536	129.094	80.9145	86.6842	108.21	82.0451	74.362	70.6866	64.4423	127.711	188.006	83.5049	81.3018	88.5656	121.583	83.9767	112.834	88.3453	73.8804	221.373	220.996	94.4199	144.853	57.8869
ENST00000314232.7	ZBTB12B	chr4	39771701	39772991	-	ENSG00000204366.3	ENST00000375527.2	ZBTB12	chr6	31867384	31869769	-	FALSE	2.67627	2.91975	3.95678	3.27774	3.17835	2.82511	8.28096	3.53659	3.58117	3.68183	7.81464	6.44456	3.56006	4.06501	3.69863	3.63499	3.7644	3.31998	5.5155	3.5422	3.42254	7.92013	4.69555	11.7933	14.1582	4.56548	3.2526	3.24406	3.75933	3.12388	9.01431	1.48865	0.930954	1.41902	2.2342	0.884856
ENST00000523109.1	IGKV3-31	chr2	89551697	89552222	-	ENSG00000244437.1	ENST00000390252.2	IGKV3-15	chr2	89384673	89385283	-	FALSE	1.59717	6.21478	0.773767	5.35591	6.45868	0.323631	0.967112	0.0623626	0.0513406	0.0600865	0.0986027	0.137363	0.0844329	0.0544347	0.0833836	0.0685244	0.0494077	0.0617314	0.100637	0.0735248	7.62528	0.121578	21.3685	15.0245	18.8573	0.704197	148.247	0.390628	11.5382	0.425103	32.3394	0.457691	0.225666	3.71852	4.03981	6.54023
ENST00000532151.1	AP000857.2	chr11	84708271	84708812	-	ENSG00000143878.8	ENST00000272233.4	RHOB	chr2	20646835	20649200	+	FALSE	972.854	946.571	486.748	1534.02	1148.96	3146.62	987.984	171.025	176.992	260.986	229.539	269.274	208.41	229.404	198.441	271.923	207.445	233.182	620.616	316.473	814.766	81.7252	18.5081	598.214	967.872	1156.69	473.43	1153.56	156.625	1079.63	1306.12	304.294	136.043	155.386	201.395	265.637
ENST00000444641.1	RP11-65J3.6	chr9	132142420	132142749	-	ENSG00000174010.9	ENST00000328046.8	KLHL15	chrX	24001837	24045303	-	TRUE	4.23292	5.94832	8.92672	5.68799	4.936	5.63248	3.73671	2.16895	2.36549	3.09064	6.44912	5.29308	2.57236	3.35447	2.10654	3.0273	3.02541	2.28355	3.09244	1.84046	4.175	7.05054	10.0706	4.80985	5.5025	5.53226	3.55217	6.82109	3.58759	6.00267	8.74927	2.45897	1.77244	1.5538	3.52917	3.8844
ENST00000438957.1	AC098614.3	chr3	27744620	27745059	-	ENSG00000163807.4	ENST00000296121.4	KIAA1143	chr3	44790238	44803154	-	FALSE	13.9578	10.4519	9.26569	12.3679	12.5807	14.3334	12.9218	7.37169	7.97958	7.14391	13.0556	9.81879	6.82606	9.9985	7.50507	8.64896	6.81369	6.04112	12.0491	8.91511	11.809	17.0488	15.3865	11.6119	15.2072	13.2557	8.31591	12.6169	8.12856	13.1104	16.6565	6.17328	5.55223	4.97851	7.70999	2.51606
ENST00000489759.1	RP11-365F18.3	chr7	138857262	138859012	-	ENSG00000005302.12	ENST00000312196.4	MSL3	chrX	11776278	11793870	+	TRUE	17.7202	14.5036	8.53989	17.1835	17.5489	15.3019	14.6171	6.60105	8.51923	6.35015	15.8543	15.2341	11.148	12.4542	6.6295	8.25416	7.79704	5.21446	9.21357	6.89382	16.6687	15.7376	58.7131	15.1146	16.7155	14.4476	11.7003	13.1449	13.8977	13.8577	17.0348	5.28312	3.80707	6.43626	8.51325	4.89289
ENST00000446052.1	VN1R96P	chr19	40627218	40628075	-	ENSG00000178201.3	ENST00000321039.3	VN1R1	chr19	57966542	57967854	-	FALSE	1.14274	0.771162	1.48386	1.07104	1.49422	1.26267	2.09656	1.9349	2.52684	2.6192	15.3874	13.9689	3.22853	3.25091	2.16364	2.52581	3.24737	1.87266	2.34652	1.76559	1.42059	1.00676	0.951715	1.31382	1.64611	2.51909	1.19892	1.82508	0.997227	1.91794	2.44604	1.58242	1.37105	1.31409	1.72413	0.631509
ENST00000415066.1	TCEA1P	chr9	32979558	32980401	-	ENSG00000187735.8	ENST00000521604.2	TCEA1	chr8	54879116	54935089	-	FALSE	36.2752	28.2793	23.4831	41.9611	40.4868	56.4426	39.6542	18.6308	15.9581	18.4093	25.0762	18.2682	13.281	17.9065	16.2888	19.745	18.4858	15.2454	36.612	22.4047	32.1793	57.8939	95.2016	39.9722	39.8796	39.5754	24.1895	34.5147	27.6456	35.2486	36.2095	11.6779	6.7185	13.9118	20.6083	16.0731
ENST00000534066.1	CTD-2537L20.1	chr11	42961325	42961548	+	ENSG00000164919.4	ENST00000517682.1	COX6C	chr8	100890377	100905909	-	FALSE	70.357	66.6381	60.441	81.63	87.1056	95.2866	78.5497	96.4995	118.863	97.9895	91.0032	74.0867	96.9129	134.108	85.5786	97.0686	115.805	86.5426	83.655	96.5054	67.1956	73.0883	125.917	77.3172	84.8751	121.272	106.415	94.2116	78.9841	102.416	99.0081	125.005	147.939	56.2985	85.4027	54.2215
ENST00000452266.1	RP11-344N17.9	chrX	48216560	48218930	+	ENSG00000065154.7	ENST00000539214.1	OAT	chr10	126085872	126107545	-	TRUE	55.9631	57.6083	106.733	118.909	92.2309	116.895	60.2137	46.1573	64.8991	53.6624	68.9821	51.9752	59.4148	94.5652	45.0375	67.8922	59.8286	43.4624	70.4052	52.1665	73.6047	139.461	4.86923	106.219	110.62	83.6258	57.5837	78.7839	84.8816	78.1713	87.776	24.0778	12.5312	25.994	30.6911	23.9237
ENST00000417001.1	RP11-154P18.2	chr9	70662044	70663084	+	ENSG00000197927.7	ENST00000355171.4	C2orf27A	chr2	132479948	132524973	+	FALSE	1.92824	1.20249	1.53093	2.92635	2.18871	2.33645	2.06331	1.79412	1.73603	1.43876	1.43892	1.34259	1.86043	2.17179	1.8346	2.77711	1.74134	1.21166	3.0252	1.84164	2.20859	4.47598	1.54615	2.35143	3.72917	1.24294	0.862307	1.23873	1.16137	1.22131	2.44286	0.65204	0.297535	0.683638	0.846491	0.213943
ENST00000505836.1	RP11-476C8.2	chr4	88087996	88088886	+	ENSG00000076248.4	ENST00000336865.2	UNG	chr12	109535923	109548780	+	TRUE	30.9535	29.7777	74.6375	13.1352	17.089	14.4184	22.1587	19.1527	19.6574	19.3248	17.8719	18.8298	21.8652	20.168	11.9633	18.438	20.1235	13.8043	12.5233	18.9453	31.5649	39.7159	54.0486	31.3657	31.0961	19.4228	25.1086	17.9277	38.7216	17.3431	27.1361	9.21513	12.2696	17.7676	24.1165	15.1569
ENST00000420122.1	RP11-443F16.1	chr2	63167051	63167417	+	ENSG00000008988.5	ENST00000009589.3	RPS20	chr8	56985506	56987065	-	FALSE	749.122	687.115	324.388	541.861	551.733	586.796	588.127	188.092	154.02	169.05	170.424	140.708	133.498	159.891	149.509	166.348	195.419	162.469	297.657	210.721	715.098	631.548	957.346	884.982	834.718	568.657	371.559	527.285	423.373	488.173	610.829	235.252	160.969	231.725	365.848	171.398
ENST00000511911.1	RP11-468N14.7	chr4	69766369	69766628	-	ENSG00000171234.9	ENST00000502942.1	UGT2B7	chr4	69917081	69973945	+	FALSE	0	0	0	0	0	0	0.192108	0	0	0	0	0	0	0	0	0	0	0	0	0	0.070044	0.0302151	0.133819	0.0580649	0.137323	0	1.08759	0	0.0387682	0	2.10919	0	0	112.895	50.206	127.374
ENST00000526498.1	OR4A10P	chr11	55199433	55199843	+	ENSG00000221840.2	ENST00000319760.6	OR4A5	chr11	51411378	51412448	-	FALSE	0	0	0	0	0	0	0	0	0	0	0	0	0	0	0	0	0	0	0	0	0	0	0	0	0	0	0	0	0	0	0	0	0	0	0	0
ENST00000442562.1	AC107983.4	chr17	18476066	18476275	+	ENSG00000233927.2	ENST00000417088.1	RPS28	chr19	8386384	8387278	+	TRUE	597.376	648.307	453.02	438.473	540.167	496.016	603.879	272.462	225.811	243.109	336.948	288.755	202.455	226.722	230.271	284.072	297.625	244.414	305.578	326.497	704.184	896.504	1182.68	813.764	780.486	463.761	491.385	430.689	808.48	376.62	647.603	272.665	217.157	304.721	441.393	306.318
ENST00000440529.1	RABEPKP1	chr13	71870342	71871367	+	ENSG00000136933.12	ENST00000259460.8	RABEPK	chr9	127962821	127996437	+	FALSE	14.3784	11.8065	9.33205	16.2206	15.1358	14.5722	14.8783	8.18927	11.0325	13.3107	11.8157	10.7753	12.6895	14.908	7.74352	12.0585	15.1762	11.5032	11.5489	10.4281	13.137	21.376	17.8476	17.7736	16.3834	13.9239	9.81726	12.2406	10.2353	12.3275	14.341	5.75005	3.60322	5.74988	9.09534	17.1364
ENST00000508429.1	RP13-228J13.5	chrX	154578066	154579025	+	ENSG00000185973.6	ENST00000334398.3	TMLHE	chrX	154719776	154842597	-	TRUE	5.47825	4.98576	5.49857	6.52104	5.4479	6.82822	4.99035	1.73528	2.11824	2.24541	2.76307	2.77934	2.48042	2.73866	1.52196	1.96374	2.17311	1.64517	3.05852	1.9598	5.43927	6.08339	7.40716	6.91988	6.44339	5.51329	4.62569	5.19018	3.83323	5.25787	5.8522	4.24327	4.22785	2.94072	3.16537	2.29865
ENST00000425480.1	RP11-418J17.2	chr1	119761932	119762719	-	ENSG00000089009.9	ENST00000202773.9	RPL6	chr12	112843003	112847445	-	FALSE	723.419	661.999	498.595	654.555	694.161	755.044	772.981	269.309	228.876	218.845	439.444	360.731	210.988	241.804	209.143	263.878	271.359	191.398	348.777	264.54	732.918	1312.58	1409.69	1023.63	1003.35	743.637	519.506	700.286	743.005	661.012	892.44	244.109	178.792	321.726	504.519	214.287
ENST00000522107.1	IGHV3-50	chr14	107022105	107022543	-	ENSG00000211938.2	ENST00000390598.2	IGHV3-7	chr14	106518400	106518932	-	FALSE	1.26867	5.46159	0.547883	4.78072	3.67505	0.264805	1.45404	0	0	0	0	0.098108	0	0	0	0	0	0	0	0	4.7986	0	12.5779	5.36757	5.43528	0.495451	145.628	0.2178	6.55953	0.288257	15.6939	0.252999	0.152301	1.83624	2.70645	4.34
ENST00000420479.1	NCOR1P3	chr7	57659500	57669810	+	ENSG00000141027.13	ENST00000436828.1	NCOR1	chr17	16029446	16118844	-	FALSE	21.4782	19.3052	14.4595	30.9914	25.1279	29.7738	28.2909	9.74552	11.1603	11.1275	32.5795	30.1351	14.6738	15.0047	9.72193	10.3771	11.6293	9.21142	12.3565	8.89643	21.73	29.8393	34.6036	29.7343	30.3375	25.1248	21.8073	25.2703	17.8463	24.526	26.8775	8.77854	6.62791	11.4801	15.2856	9.60194
ENST00000475327.1	CCT4P1	chr7	140697752	140699600	-	ENSG00000115484.10	ENST00000394440.3	CCT4	chr2	62095224	62115939	-	FALSE	108.359	105.333	91.005	109.511	109.691	126.231	103.857	40.1767	50.2255	43.2657	123.665	104.296	69.6853	80.6033	39.6698	55.3314	49.7312	34.8684	81.0184	46.4347	112.994	231.511	270.731	143.99	143.338	111.846	81.4035	107.47	108.488	108.057	141.531	55.0895	43.8462	47.4007	69.6712	32.4877
ENST00000510507.1	RAC1P5	chr4	110476326	110476887	+	ENSG00000070831.11	ENST00000344548.3	CDC42	chr1	22379161	22419437	+	TRUE	124.184	114.442	83.151	118.035	106.569	124.932	116.664	44.7106	55.8639	42.4993	101.472	77.7509	49.1021	76.5699	46.7	69.2446	40.7169	36.018	107.04	54.4895	118.291	178.045	227.04	133.648	119.945	108.058	101.313	94.6735	128.261	98.1341	125.029	46.706	37.1171	52.6484	71.4268	35.3026
ENST00000421872.1	CNN2P8	chr2	95403082	95403994	+	ENSG00000064666.6	ENST00000263097.1	CNN2	chr19	1026298	1039060	+	FALSE	95.6458	80.6894	19.4307	174.756	134.983	138.781	100.675	1.8781	1.70223	2.45036	2.08	3.50402	2.31072	1.74155	2.55111	2.68072	1.7521	2.53587	6.38373	4.00272	101.676	352.241	173.536	126.496	136.729	79.8744	59.0315	79.2766	127.534	75.8242	154.941	36.8001	20.8163	38.008	49.2524	18.7995
ENST00000444762.1	RP11-337A23.5	chr9	26880176	26880547	-	ENSG00000132475.3	ENST00000254810.3	H3F3B	chr17	73772517	73775860	-	FALSE	482.141	480.96	222.857	562.193	466.901	628.552	604.575	155.229	120.748	155.69	530.724	391.762	120.68	134.205	155.018	172.904	143.737	150.817	298.487	174.299	600.074	309.504	298.834	905.927	869.095	353.313	274.408	324.719	449.747	309.454	779.935	132.365	69.6218	149.534	273.972	97.5267
ENST00000531736.1	RP11-583F24.4	chr11	18977602	18978562	-	ENSG00000170255.6	ENST00000302797.3	MRGPRX1	chr11	18955360	18956556	-	FALSE	0	0	0	0	0	0	0	0	0	0	0	0	0	0	0	0	0	0	0	0	0	0	0	0	0	0	0	0	0	0	0	0	0	0	0	0
ENST00000521237.1	CTB-47B11.1	chr5	156849447	156849881	+	ENSG00000161970.7	ENST00000293842.4	RPL26	chr17	8280838	8286568	-	TRUE	658.675	641.891	367.894	522.091	582.389	612.774	632.158	237.907	209.554	169.517	332.718	280.259	201.985	224.911	197.796	206.889	230.965	158.309	329.467	259.98	726.594	997.229	1462.87	905	899.869	561.241	455.916	532.783	578.548	493.639	692.071	234.925	169.301	273.899	439.967	148.18
ENST00000451327.1	RP4-667H12.4	chr1	210477029	210477881	+	ENSG00000171865.5	ENST00000315212.3	RNASEH1	chr2	3592705	3606206	-	TRUE	13.6229	12.2712	9.79918	14.7821	13.9368	17.2366	12.8552	4.88253	5.28267	4.73846	12.4729	9.09456	5.36064	7.35754	5.1255	5.94538	5.41897	4.27867	7.84797	5.59256	12.8103	33.3243	28.7932	14.2441	14.7844	13.4174	9.28037	13.5905	10.3974	14.6053	14.702	8.50181	7.26793	5.57136	7.87632	4.75206
ENST00000441944.1	RP11-366I21.1	chr9	7597823	7598371	+	ENSG00000196262.8	ENST00000468812.1	PPIA	chr7	44836279	44842716	+	FALSE	238.424	234.597	197.033	271.758	283.496	286.731	237.346	185.101	227.362	191.249	256.896	214.949	229.656	320.443	181.138	224.079	210.345	166.585	249.739	174.61	230.891	554.776	668.895	234.786	232.521	202.132	205.589	207.23	401.288	214.532	223.321	80.3224	58.4843	160.379	262.281	112.357
ENST00000492126.1	RCC2P5	chr3	96472029	96473515	+	ENSG00000179051.9	ENST00000375433.3	RCC2	chr1	17735172	17765057	-	FALSE	29.5989	29.9638	23.0224	21.072	26.0006	16.419	33.9784	11.2901	11.0972	12.4755	35.0111	33.5885	17.0798	18.8143	12.8173	15.9884	11.6464	11.3985	23.3529	13.8469	40.4706	61.3434	124.236	51.7506	50.0398	27.6016	32.5016	18.5193	88.4165	18.3386	33.488	9.17831	6.11044	14.4863	30.5219	9.26391
ENST00000456889.1	SLC25A15P4	chr21	10899082	10900005	+	ENSG00000102743.8	ENST00000379523.3	SLC25A15	chr13	41363633	41383965	+	TRUE	2.54013	2.35594	1.98119	2.61752	2.61434	2.29969	3.16021	1.56231	1.98255	1.82361	1.7526	1.83073	1.92197	2.16053	1.47784	2.12566	2.09932	1.43776	1.79134	1.88973	3.42927	13.7389	11.6005	3.26374	3.23506	1.94	3.43311	1.74768	3.60027	2.01262	3.36398	1.57335	1.26346	3.35128	2.86477	30.0056
ENST00000414704.1	RPS7P9	chr10	82476239	82476824	-	ENSG00000171863.8	ENST00000304921.5	RPS7	chr2	3622795	3628509	+	TRUE	959.921	957.836	555.16	819.899	881.043	878.18	974.585	317.01	285.401	284.063	581.496	484.005	258.073	317.269	264.845	309.558	325.063	258.878	419.804	332.216	1069.11	1584.8	2265.66	1262.91	1246.7	992.36	735.376	897.897	1003.37	848.348	1124.38	354.884	239.668	475.108	716.528	342.844
ENST00000434010.1	RPS2P1	chr20	32710276	32711096	+	ENSG00000140988.8	ENST00000343262.3	RPS2	chr16	2012062	2014861	-	FALSE	1393.38	1317.05	902.095	941.37	1155.9	975.919	1734.74	301.831	266.863	332.455	267.829	248.378	252.477	267.635	272.574	280.023	343.503	304.09	431.794	284.581	1601.15	3343.07	4431.99	1974.02	2020.71	1100.05	1071.3	1043.49	1801.47	1010.19	1791.23	516.407	323.905	460.593	631.926	403.831
ENST00000528255.1	MTND2P26	chr11	103276941	103277969	-	ENSG00000198763.3	ENST00000361453.3	MT-ND2	chrM	4470	5511	+	TRUE	26070.5	28062.1	26105.1	9485.43	13761.8	10353.5	17983.2	37660.5	35315.2	48021.6	23279.9	26931.7	35900.2	31947.9	39028.3	36715.6	40105.8	49220.7	39660.6	42659.9	25005.4	5300.01	5725.11	12554.2	14103.6	24524.9	22170.9	22870.5	9947.21	23902.5	16120	31392.5	34587.1	33283.9	28631.5	22892.2
ENST00000506193.1	RP11-478C6.4	chr4	336610	336751	-	ENSG00000184779.8	ENST00000330339.7	RPS17	chr15	82821158	82824972	-	TRUE	NA	NA	NA	NA	NA	NA	NA	NA	NA	NA	NA	NA	NA	NA	NA	NA	NA	NA	NA	NA	NA	NA	NA	NA	NA	NA	NA	NA	NA	NA	NA	NA	NA	NA	NA	NA
ENST00000490750.1	RPLP0P2	chr11	61404152	61405112	+	ENSG00000089157.11	ENST00000228306.4	RPLP0	chr12	120634510	120639014	-	FALSE	1581.05	1533.95	1067.06	991.385	1205.6	1029.92	1588.24	257.139	218.705	201.45	318.387	285.669	209.68	220.75	225.302	249.546	245.769	174.473	381.967	224.842	1679.08	3466.5	3893.51	1768.54	2118.78	1307.61	1199.18	1173.79	2210.06	1152.02	1583.49	553.754	334.077	483.487	694.33	534.648
ENST00000513916.1	RP11-688H10.1	chr4	77430437	77430872	-	ENSG00000063177.7	ENST00000450952.2	RPL18	chr19	49119871	49122433	-	TRUE	676.238	646.837	508.496	698.96	649.9	684.129	751.813	272.501	221.841	230.368	415.559	370.571	208.599	223.782	217.145	246.688	274.869	212.281	337.316	259.275	815.213	894.709	1309.26	1237.95	1152.1	681.916	575.955	660.515	935.845	590.119	1061.2	247.777	154.751	254.686	375.059	251.236
ENST00000559109.1	RP11-126F18.2	chr15	31745346	31746342	-	ENSG00000148300.6	ENST00000371942.3	REXO4	chr9	136271186	136283164	-	FALSE	20.134	19.733	19.1325	17.7547	18.7339	18.5576	27.9908	11.6208	14.1373	12.974	32.0249	30.0262	18.1997	18.5866	11.5749	13.5778	14.1038	11.6873	18.9271	12.2669	21.4684	39.4329	47.6469	32.3564	33.0895	24.428	20.1148	19.5877	23.93	19.7394	25.2667	9.3929	8.73276	12.4317	16.9835	12.9506
ENST00000407594.2	AC073869.20	chr2	132200217	132202160	-	ENSG00000188976.6	ENST00000327044.6	NOC2L	chr1	879584	894670	-	FALSE	52.8614	48.1877	37.1737	55.4916	51.9015	62.564	71.8685	18.3449	27.5604	25.096	82.5664	77.1246	40.7937	45.1354	22.6406	28.535	26.834	21.2427	27.8044	20.9584	58.938	95.0196	94.2063	67.4657	78.6048	54.3265	45.8246	55.9567	76.5064	54.6962	75.6329	29.4253	23.8439	29.3885	44.9638	27.0626
ENST00000478559.1	RP11-628J14.1	chr3	103257479	103259331	-	ENSG00000117155.10	ENST00000342203.3	SSX2IP	chr1	85109390	85156228	-	FALSE	1.23953	1.81969	1.65317	4.7451	3.91036	3.61177	4.99431	6.31654	12.7125	10.9653	34.3499	24.3694	16.6503	24.8811	7.87615	5.04508	14.8636	7.70731	3.47174	2.82512	1.91437	6.47975	4.48935	4.27302	5.60769	10.4068	5.79857	4.0708	4.12129	4.37465	5.39118	4.01861	1.73036	3.98633	5.51059	2.70468
ENST00000450596.1	OR52J1P	chr11	5125383	5126314	+	ENSG00000205495.1	ENST00000380370.1	OR52J3	chr11	5067756	5068691	+	FALSE	0	0	0	0	0	0	0	0	0	0	0	0	0	0	0	0	0	0	0	0	0	0	0	0	0	0	0	0	0	0	0	0	0	0	0	0
ENST00000425977.1	OR5BE1P	chr11	55850277	55851215	+	ENSG00000174957.1	ENST00000312298.1	OR5J2	chr11	55944094	55945032	+	FALSE	0	0	0	0	0	0	0	0	0	0	0	0	0	0	0	0	0	0	0.070581	0	0	0	0	0	0	0	0	0	0	0	0	0	0	0	0	0
ENST00000437571.1	AC006328.9	chrY	27633431	27633809	-	ENSG00000256530.1	ENST00000543887.1	AC019294.4	chr15	76030311	76031568	+	FALSE	NA	NA	NA	NA	NA	NA	NA	NA	NA	NA	NA	NA	NA	NA	NA	NA	NA	NA	NA	NA	NA	NA	NA	NA	NA	NA	NA	NA	NA	NA	NA	NA	NA	NA	NA	NA
ENST00000407697.1	UQCRFS1P3	chr6	19638271	19639429	-	ENSG00000169021.3	ENST00000304863.3	UQCRFS1	chr19	29698167	29704136	-	TRUE	40.7227	40.9883	67.5044	33.8209	35.6185	40.287	47.0237	28.9561	37.1479	29.7544	44.867	42.6412	42.5234	51.672	25.884	31.6075	34.3723	27.3263	28.6499	29.9404	40.3228	61.1412	76.4022	33.8221	36.8633	60.0803	66.7521	50.7618	46.6142	54.3309	38.7257	86.5864	101.995	45.0554	78.2479	32.2699
ENST00000340589.3	RP11-466G12.3	chr4	89429748	89431354	-	ENSG00000138293.14	ENST00000438493.1	NCOA4	chr10	51565108	51590731	+	FALSE	NA	NA	NA	NA	NA	NA	NA	NA	NA	NA	NA	NA	NA	NA	NA	NA	NA	NA	NA	NA	NA	NA	NA	NA	NA	NA	NA	NA	NA	NA	NA	NA	NA	NA	NA	NA
ENST00000489727.2	RP11-515C16.1	chr5	139988670	139988985	+	ENSG00000130255.6	ENST00000347512.2	RPL36	chr19	5690272	5691674	+	FALSE	489.665	512.275	588.542	443.724	474.55	444.519	541.45	250.537	220.181	160.019	256.604	219.952	181.075	204.918	189.542	211.549	205.252	151.634	206.232	212.471	603.378	819.317	1106.86	782.64	813.986	434.406	402.081	455.623	614.195	392.382	666.105	193.475	120.709	210.149	319.139	164.444
ENST00000457576.1	RPS27AP2	chr20	17497488	17497952	+	ENSG00000143947.8	ENST00000272317.6	RPS27A	chr2	55459538	55462989	+	FALSE	1188.87	1144.71	731.577	1287.26	1260.44	1437.78	1272.89	468.616	393.125	372.466	683.737	602.239	372.143	421.915	400.975	455.094	491.526	352.632	633.395	527.985	1404.66	1640.46	2239.53	2073.21	2040.08	1281.31	912.52	1142.56	1160.75	1038.59	1657.1	428.588	281.291	518.997	908.965	355.609
ENST00000549333.1	RP11-686G8.1	chr12	112019203	112019553	+	ENSG00000142089.9	ENST00000399808.4	IFITM3	chr11	319669	321050	-	TRUE	1409.6	1811.35	567.774	2273.58	2054.92	1572.71	1100.77	185.864	158.88	205.97	71.3917	82.9737	162.65	154.071	177.336	209.442	154.617	213.735	251.444	259.347	1342.8	1505.57	35.4768	1583.1	2407.5	1183.72	622.17	1295.24	358.832	1357.06	2692.84	600.603	320.801	689.694	859.701	991.255
ENST00000553649.1	CTD-2552B11.2	chr14	21630671	21631901	+	ENSG00000073584.13	ENST00000431889.2	SMARCE1	chr17	38784720	38804091	-	TRUE	36.9326	28.1504	19.6402	35.855	35.21	45.5632	37.1273	9.62026	9.51417	10.7675	19.8101	16.527	9.18818	11.1689	9.75305	11.3898	10.5706	9.17957	18.5086	11.2095	31.9691	47.8364	42.125	45.4794	50.9791	36.1367	25.5732	35.3105	23.322	35.9429	40.0453	13.3341	9.18823	13.0993	20.5508	8.66148
ENST00000395058.3	AC008171.1	chr2	206118028	206118227	-	ENSG00000106665.10	ENST00000223398.6	CLIP2	chr7	73703805	73820273	+	FALSE	13.9854	13.0542	13.6097	37.0524	24.0451	23.7145	21.1773	56.2522	55.1168	46.1774	58.6484	66.8157	79.7708	77.0997	57.7227	65.6771	45.151	46.4745	101.876	68.6698	11.3181	45.1439	53.041	31.6072	31.849	26.7278	27.7038	20.4749	9.48902	18.8122	17.8077	5.79286	3.66293	5.91134	22.7914	1.82465
ENST00000274516.5	CDKN2AIPNLP2	chr2	27050037	27050388	-	ENSG00000237190.3	ENST00000458198.2	CDKN2AIPNL	chr5	133737778	133747589	-	FALSE	19.0413	15.31	22.5998	18.3513	19.0216	20.0005	20.3329	14.5994	23.6414	15.8737	33.932	28.7761	26.6684	35.5241	14.6629	20.8904	19.2245	13.1799	18.7819	14.7488	17.0344	29.0287	35.9938	16.9813	17.3462	20.5592	15.3609	18.2977	12.2812	19.0091	17.1066	17.7808	16.8614	11.8091	17.5434	7.73054
ENST00000441518.1	TRIM60P18	chr7	63815456	63816577	+	ENSG00000176979.8	ENST00000341062.5	TRIM60	chr4	165960350	165962665	+	FALSE	0	0	0	0	0	0	0	0	0	0	0	0	0	0	0	0	0	0	0	0	0	0	0	0	0	0	0	0	0	0	0	0	0	0	0	0
ENST00000449447.1	RBBP8P1	chrX	117766338	117768181	-	ENSG00000101773.11	ENST00000360790.4	RBBP8	chr18	20514711	20606330	+	TRUE	6.66687	8.44896	4.90959	5.9377	6.94462	7.7498	9.92169	2.8175	2.51551	2.84617	4.89971	4.32708	2.88006	3.13572	2.38635	4.14951	2.73332	2.39201	2.85353	3.42846	12.4294	19.8609	26.95	10.7387	12.942	7.38157	6.92778	6.34203	13.7902	6.76213	15.0658	2.49084	1.54529	17.1631	22.7987	2.7817
ENST00000454674.1	AC007389.1	chr2	65728127	65729272	-	ENSG00000148719.9	ENST00000394903.2	DNAJB12	chr10	74092588	74114907	-	FALSE	26.267	23.5934	25.6635	26.5246	27.348	27.6996	24.4231	8.5126	9.45335	10.4428	28.032	29.023	13.6284	12.6424	9.31207	10.9989	11.3639	9.34511	16.1729	9.31504	27.6038	27.8514	16.6031	29.0743	31.3197	24.7507	18.5393	24.5167	20.2761	23.6051	29.5335	13.3521	10.4003	12.8416	15.4318	11.1836
ENST00000445874.1	SRP9P1	chr10	93566936	93567196	-	ENSG00000143742.8	ENST00000304786.7	SRP9	chr1	225965531	225978168	+	FALSE	122.773	107.46	175.194	140.396	139.647	151.618	141.868	141.084	156.686	123.532	185.133	132.566	120.772	170.646	115.133	172.093	136.425	103.775	192.118	157.648	124.439	203.017	210.855	123.145	137.652	127.296	112.243	123.124	118.712	121.685	134.036	71.3478	57.1233	86.2887	136.144	87.9
ENST00000519417.1	RP11-643N23.1	chr8	43529413	43529734	-	ENSG00000164649.15	ENST00000373934.4	CDCA7L	chr7	21941417	21985502	-	FALSE	4.05695	6.64648	1.0477	4.4488	3.42501	1.68103	4.44656	2.03443	1.85312	2.63374	2.33148	2.06958	2.02792	2.0218	2.17231	1.50143	2.53319	2.54362	2.03974	1.73798	6.43586	35.9555	28.8317	13.0724	9.90084	13.5236	9.14639	10.7129	5.97487	11.4642	11.5902	8.29473	5.09713	0.930673	2.75432	1.90777
ENST00000550751.1	RP11-385F23.1	chr12	73004458	73005096	+	ENSG00000106554.7	ENST00000262570.5	CHCHD3	chr7	132469629	132766842	-	FALSE	38.656	34.9139	28.5872	30.9019	33.4141	44.8895	31.1203	10.9648	13.3997	14.4801	19.3011	17.1638	14.6764	17.7002	10.7928	13.3752	14.5993	11.6118	16.015	12.8775	34.267	52.3419	71.7446	36.3424	37.4454	41.1373	33.5922	36.0811	20.2174	39.4531	31.9713	43.0747	52.6045	24.8859	29.4174	8.85813
ENST00000514574.1	CTC-327F10.1	chr5	147231207	147232222	-	ENSG00000171051.3	ENST00000304748.3	FPR1	chr19	52249027	52255150	-	FALSE	7.76883	17.9425	5.84156	12.3938	11.1973	5.59529	4.01441	1.47889	1.00841	1.76343	0.693218	0.570439	1.09605	1.30337	1.50593	2.75562	1.30208	1.30499	6.5634	3.08355	4.91441	4.51719	0.202256	1.72818	4.32821	2.92466	2.10902	2.58336	1.40554	3.10451	11.2107	3.49006	1.7187	2.3262	2.64411	2.86184
ENST00000435954.2	CLNS1AP1	chr6	54349967	54350648	-	ENSG00000074201.3	ENST00000528364.1	CLNS1A	chr11	77329578	77348821	-	FALSE	26.3343	25.1937	40.8397	27.1928	27.4179	26.564	28.8908	22.6796	23.723	22.6127	31.2555	28.7962	23.2988	27.4033	20.3072	28.0835	23.7747	19.0618	38.4877	27.405	29.0883	56.3167	65.4102	35.6827	39.6703	26.0585	24.1081	22.9958	35.868	21.919	30.1279	14.9937	12.5093	13.2534	20.9619	18.2816
ENST00000452411.1	AC091654.7	chr7	98083431	98083929	-	ENSG00000153201.10	ENST00000456637.1	RANBP2	chr2	109336238	109347337	+	TRUE	23.7993	23.7273	21.6714	33.3273	30.8776	33.5217	26.7821	7.0995	9.10248	9.50712	30.5471	29.8647	14.5866	14.9712	7.89965	9.67102	9.80852	7.77787	12.5732	8.3942	23.853	36.6578	33.27	27.2886	31.6316	26.4205	18.9456	28.2336	19.0361	27.701	32.6199	14.0059	9.27722	10.0872	16.4284	8.98066
ENST00000442280.1	RP11-32D17.4	chr1	197107878	197108437	-	ENSG00000154997.8	ENST00000388975.3	2014-09-01	chr7	55861237	55930482	-	FALSE	0	0	0	0	0	0	0	0	0	0	0.0255315	0.0258483	0	0	0	0.00620103	0	0	0.0143116	0	0	0	0	0	0.00648221	0	0	0	0	0	0.0092121	0	0	0	0	0
ENST00000524156.1	SDAD1P1	chr8	26236908	26239035	-	ENSG00000198301.7	ENST00000356260.5	SDAD1	chr4	76871069	76912113	-	FALSE	27.6586	23.9577	20.6337	33.8008	32.2366	37.7812	33.3347	9.15569	11.7936	12.1849	26.7108	21.1951	15.1993	20.7683	10.2075	14.2443	14.3405	9.28729	11.8697	9.95985	27.5501	42.8252	39.1572	34.9602	36.2388	29.4276	20.9922	29.9967	22.0639	30.4634	35.073	11.6577	8.00666	11.7301	21.3646	9.71268
ENST00000506906.1	AC006230.4	chr4	11374210	11374745	-	ENSG00000167970.6	ENST00000454671.1	AC009065.1	chr16	2303738	2312343	+	FALSE	NA	NA	NA	NA	NA	NA	NA	NA	NA	NA	NA	NA	NA	NA	NA	NA	NA	NA	NA	NA	NA	NA	NA	NA	NA	NA	NA	NA	NA	NA	NA	NA	NA	NA	NA	NA
ENST00000446623.1	HMGN1P36	chr2	98443711	98444010	+	ENSG00000205581.6	ENST00000380749.5	HMGN1	chr21	40714241	40721126	-	FALSE	49.3427	57.4488	50.8308	65.2644	63.7487	52.2454	84.4888	34.4582	32.176	36.0992	88.6254	83.4076	34.0538	33.1611	30.8098	42.348	41.9483	28.9135	48.0822	33.8163	75.3088	122.187	224.598	111.674	118.638	66.9023	67.7386	94.8729	99.9634	99.4335	98.6041	30.8317	17.318	53.5331	85.3945	24.2707
ENST00000451057.1	RP4-814D15.1	chr7	156990294	156991205	-	ENSG00000215114.3	ENST00000399598.2	UBXN2B	chr8	59323823	59364060	+	FALSE	7.97131	8.67604	10.3324	13.1508	14.4899	13.4018	13.6848	10.2624	12.0039	10.2666	35.8062	26.0077	12.2117	16.4031	10.6325	9.17701	12.2944	7.56205	14.3301	8.6673	8.97567	7.83725	12.9351	8.07609	11.907	14.6964	9.65597	14.8929	7.50298	18.1247	12.7464	6.74589	4.76083	9.47833	12.1955	6.54728
ENST00000432657.1	GAPDHP54	chr20	45626235	45627127	+	ENSG00000111640.8	ENST00000396858.1	GAPDH	chr12	6644468	6647481	+	FALSE	831.783	705.227	905.37	2011.82	1573.91	1523.27	1394.27	1002.13	1183.3	1073.59	1259.12	1197.84	1438.81	1651.41	893.597	1198.77	1141.44	908.523	1402.76	1084.1	721.549	4452.91	6385.15	727.604	927.36	1093.56	947.495	1300.73	1656.67	1392.94	956.321	1532.73	1490.03	803.177	765.528	512.029
ENST00000476363.1	RP11-25H11.1	chr15	37782892	37783304	+	ENSG00000115268.3	ENST00000233609.3	RPS15	chr19	1438363	1440492	+	FALSE	618.926	607.726	413.722	543.807	577.336	584.267	622.525	318.256	271.88	252.53	497.738	440.709	258.845	283.284	253.544	276.987	301.127	244.264	388.67	315.071	689.811	789.534	1011.06	926.832	850.043	623.078	468.418	595.707	663.225	550.144	755.806	253.218	177.548	278.879	418.352	184.44
ENST00000558657.1	CTD-2647E9.1	chr15	50086443	50088294	+	ENSG00000131263.8	ENST00000332687.6	RLIM	chrX	73805052	73834452	-	TRUE	18.9792	19.6514	16.3867	18.4222	16.4749	17.9211	13.9674	8.77867	12.214	9.74878	20.0237	16.098	11.8994	17.2029	8.19505	14.7232	12.1401	7.53806	11.4017	9.52616	18.3048	29.438	19.6125	17.0097	18.0185	12.9323	9.22299	13.6783	12.9681	12.8042	18.9382	8.21036	5.21337	6.49357	11.5764	4.45891
ENST00000427378.1	AC083862.6	chr7	134813196	134814437	+	ENSG00000013561.13	ENST00000394514.2	RNF14	chr5	141348676	141368750	+	FALSE	24.6603	20.9888	32.8453	34.3077	31.6202	36.4758	25.274	16.1338	19.2653	16.4864	31.2093	26.4632	18.8632	26.3875	16.4753	22.4252	17.5436	15.5188	27.4946	22.2391	23.3848	26.4178	16.7895	27.2897	28.1737	26.7956	20.1507	28.3059	12.9889	29.1098	25.961	18.2909	16.099	16.3526	18.3399	10.9611
ENST00000545761.1	RP11-592H6.3	chr12	5692963	5693251	+	ENSG00000125971.12	ENST00000357156.2	DYNLRB1	chr20	33104214	33128762	+	FALSE	67.8885	61.1043	67.9604	121.171	108.377	119.047	78.3681	76.5249	105.936	85.6781	135.162	119.011	115.084	139.135	75.1361	100.695	102.057	74.0742	82.1417	68.4777	65.7872	79.1262	72.6322	87.5547	85.4283	90.8629	56.1924	93.8048	50.8311	95.3015	92.5301	44.529	42.4762	61.1887	77.7568	17.8111
ENST00000440201.1	RP1-136J15.5	chrX	108811707	108813521	+	ENSG00000171109.13	ENST00000263969.5	MFN1	chr3	179066549	179110284	+	FALSE	21.1811	17.3781	17.5238	27.5766	24.7015	26.1857	23.7596	6.2268	8.54887	6.91555	31.4758	30.0401	11.7664	11.6394	7.09778	9.83596	6.73451	5.68351	11.6141	8.57988	20.6127	26.848	62.308	32.7859	31.2141	22.0531	19.1428	23.2084	23.8403	23.2694	29.2257	16.3998	12.0868	9.25002	12.519	6.49357
ENST00000545710.1	RP11-525E9.1	chr12	9658943	9661036	-	ENSG00000137040.8	ENST00000259569.5	RANBP6	chr9	6011043	6015618	-	FALSE	10.774	9.41173	14.4281	11.8544	12.3999	8.65346	10.1768	7.06688	10.4546	8.47252	23.3299	19.313	12.4786	18.2713	7.37591	11.2192	8.47711	6.6397	11.8223	9.06381	10.7429	20.807	26.2923	10.2736	12.3702	9.99553	9.7144	9.48429	10.5124	9.50167	13.5014	6.9219	7.87297	6.70269	13.8994	7.81781
ENST00000428055.1	AC103563.2	chr2	95618906	95619338	-	ENSG00000211950.2	ENST00000390610.2	IGHV1-24	chr14	106733144	106733639	-	FALSE	0	0.506574	0.101106	0.323043	0.524092	0	0.445621	0	0	0	0	0	0	0	0	0	0	0	0	0	0.565326	0	1.40857	2.05178	4.33793	0	14.2254	0	1.59718	0	3.6761	0	0	0.33067	1.1744	1.18749
ENST00000523141.1	ARL2BPP5	chr5	162188839	162189319	+	ENSG00000102931.2	ENST00000219204.2	ARL2BP	chr16	57279010	57287547	+	TRUE	12.4221	10.9426	5.07595	11.803	12.4143	12.8198	11.5291	5.1344	7.52458	6.60099	12.2614	6.81926	7.13772	11.8907	4.93757	6.60258	8.40183	4.90604	5.91103	5.80313	11.0908	24.8906	11.9006	15.2609	11.8633	12.9902	7.32507	10.0265	12.368	10.3468	15.3481	5.06702	3.21375	5.38223	5.07732	1.06726
ENST00000495592.1	RP11-963H4.1	chr17	10763848	10764779	-	ENSG00000174748.12	ENST00000413699.1	RPL15	chr3	23958622	23962311	+	TRUE	382.686	341.431	229.852	455.037	419.368	511.942	432.498	200.123	213.945	181.491	382.608	282.074	186.699	246.728	154.983	211.448	232.377	149.056	250.191	194.594	418.203	511.177	622.355	616.599	635.387	399.816	260.561	368.789	293.116	341.134	558.935	123.838	80.4024	151.005	223.315	94.5948
ENST00000457376.1	AC006026.12	chr7	23695301	23695480	+	ENSG00000135002.7	ENST00000376736.1	RFK	chr9	79000433	79009421	-	FALSE	9.92762	11.7422	10.4274	12.5534	12.3192	9.58722	7.30108	15.0284	20.8855	16.9001	21.5701	14.0109	13.6783	28.6645	16.8198	25.7306	22.9015	12.7079	8.82875	12.4478	10.4771	17.4262	6.08479	11.3871	10.7884	9.61733	12.8435	10.8798	8.49309	10.4599	14.0484	8.26791	6.22947	10.3134	14.5501	8.61285
ENST00000427194.1	RP13-36C9.5	chrX	134919550	134921014	+	ENSG00000168282.3	ENST00000504161.2	MGAT2	chr14	50087533	50089583	+	TRUE	8.83857	10.3971	10.744	10.6573	10.4642	6.51272	8.8797	1.4745	1.83123	1.84809	4.60438	3.79137	1.83324	2.34408	1.42272	2.16337	2.17999	1.57152	2.48283	1.60978	7.94878	35.6337	34.7607	11.6067	10.0999	5.67589	8.99713	6.48188	7.89285	6.8035	10.4181	3.40046	2.14838	2.69528	2.73003	6.8103
ENST00000471148.1	RP11-147K6.1	chr4	89084731	89085119	+	ENSG00000071082.5	ENST00000409733.1	RPL31	chr2	101618755	101622881	+	FALSE	266.234	256.139	149.505	246.431	249.595	259.949	300.06	153.482	133.625	120.782	120.7	97.9674	120.607	139.874	111.178	113.808	151.119	107.715	146.963	139.066	293.038	375.638	513.61	411.943	414.729	244.335	180.22	226.667	243.186	209.509	314.012	104.056	68.8008	108.39	192.204	67.7925
ENST00000484852.1	HNRNPA1P20	chr3	147884131	147885085	-	ENSG00000135486.11	ENST00000546500.1	HNRNPA1	chr12	54673977	54680871	+	TRUE	333.796	350.919	221.263	329.419	310.354	343.375	388.344	121.567	113.394	123.437	426.347	333.989	111.868	132.657	114.746	148.353	137.581	107.132	248.813	151.133	389.279	572.063	728.854	629.54	629.419	307.523	265.719	282.101	313.184	257.038	507.426	143.265	88.6226	155.56	239.943	72.7916
ENST00000435924.1	RPL18AP7	chr3	38568293	38568816	-	ENSG00000105640.6	ENST00000222247.4	RPL18A	chr19	17970731	17974124	+	FALSE	460.803	425.428	242.091	402.435	425.328	434.079	451.128	110.528	90.3548	98.7285	190.238	178.991	88.8531	92.9537	90.9301	96.7341	130.024	88.8175	135.086	115.973	483.822	677.562	886.193	689.624	620.486	442.419	354.062	390.491	492.381	361.412	575.305	141.198	93.6194	145.889	223.375	107.131
ENST00000429974.1	RP11-251A15.1	chr10	93525656	93526953	-	ENSG00000113194.7	ENST00000261942.6	FAF2	chr5	175875356	175937075	+	FALSE	24.6799	20.3345	24.7183	19.6825	20.6217	22.1494	26.6839	9.11388	10.9461	10.8911	28.5932	26.118	13.2274	14.6633	8.96961	12.1265	11.7805	9.2907	11.5558	9.23921	22.89	54.1533	34.6148	27.0749	29.7411	22.486	18.4356	21.5216	21.9393	20.4891	31.3051	8.475	5.73968	7.6354	14.1614	11.4509
ENST00000517330.1	CTD-2179L22.1	chr5	77337703	77339962	-	ENSG00000096384.13	ENST00000371562.5	HSP90AB1	chr6	44214838	44221475	+	FALSE	696.894	799.589	828.996	1041.2	859.947	905.242	889.644	398.816	588.308	428.042	928.203	784.171	710.391	892.026	415.685	615.276	510.119	317.124	527.845	459.2	777.265	948.794	1726.6	1124.1	1067.78	646.959	507.951	632.964	592.889	581.396	903.157	589.883	465.045	381.251	558.028	216.462
ENST00000438005.1	MTND5P28	chr2	120972757	120974855	+	ENSG00000198786.2	ENST00000361567.2	MT-ND5	chrM	12337	14148	+	TRUE	4000.32	4669.68	6584.28	4365.33	4442.61	3800.3	6395.82	9126.8	8413.75	11326.2	4940.25	6371.77	9001.82	7119.66	9476.74	9718.36	10200.7	11792.8	8432.89	9247.18	4018.4	4279.94	4810.4	2251.69	3415.85	4805.9	5816.45	8142.7	3307.01	7624.05	8581.9	10922	11186.8	7005.89	4904	6071.64
ENST00000441404.1	OR2R1P	chr7	143185582	143186495	-	ENSG00000168131.2	ENST00000303324.2	OR2B2	chr6	27878963	27880174	-	FALSE	0	0	0	0	0	0	0	0	0	0	0	0	0	0	0	0	0	0	0	0	0	0	0	0	0	0	0	0	0	0	0	0	0	0	0	0
ENST00000416186.1	AC096649.1	chr2	176048943	176049335	+	ENSG00000134419.9	ENST00000322989.4	RPS15A	chr16	18792617	18801656	-	TRUE	188.613	185.003	103.045	154.144	158.748	157.72	170.472	35.7709	28.7138	32.9923	59.8463	53.0179	27.3689	29.9785	30.7171	35.6279	36.6152	28.972	61.5861	43.7012	215.292	273.015	414.353	296.526	279.423	170.645	135.468	156.883	164.947	143.654	219.307	63.7595	43.6125	64.136	89.02	58.1322
ENST00000398171.2	AC133644.3	chr2	87865348	87866283	-	ENSG00000007168.5	ENST00000397195.3	PAFAH1B1	chr17	2496923	2588909	+	TRUE	61.3849	48.7588	43.0218	92.4252	80.9041	93.4299	61.7121	40.2811	54.8239	46.5235	168.757	130.99	72.5072	94.0758	41.5588	58.4113	52.6963	38.7688	60.4708	45.1854	55.8195	73.7433	59.9913	82.3721	78.9909	76.3118	47.0395	70.2358	51.9784	69.1979	77.8379	34.0471	28.5259	25.0407	33.8931	14.9013
ENST00000424144.1	GSTA6P	chr6	52670411	52678258	-	ENSG00000174156.7	ENST00000211122.3	GSTA3	chr6	52761437	52774483	-	FALSE	0	0	63.119	0	0	0	0	0	0	0	0	0	0	0	0	0.0972478	0	0	0	0	0	0	0	0.10537	0.12031	0	0	0	0.0286548	0	1.67917	0	0	0	0.023886	0
ENST00000448783.1	AC005041.11	chr2	74640147	74640608	-	ENSG00000139988.5	ENST00000539142.1	RDH12	chr14	68189190	68201167	+	TRUE	0.243697	0.138201	2.64567	0.161839	0.156554	0.147001	0.209465	0.459758	0.979585	0.971096	0.753036	1.8084	1.51644	2.09418	0.569396	0.841985	0.666861	0.99888	0.325849	1.37547	0.200047	0.0590018	0.0705606	0.225271	0.124318	0.19778	0.171769	0.170288	23.0782	0.14574	0.144616	0.0555474	0.0326002	1.17533	0.606422	1.17142
ENST00000513070.2	PMS2P2	chr7	74981057	74984931	-	ENSG00000122512.9	ENST00000382321.4	PMS2	chr7	6013030	6048650	-	TRUE	8.46651	6.32943	7.09926	7.9578	7.71745	8.09075	9.835	4.44346	6.67389	5.67571	17.8252	16.3857	9.23218	9.75867	4.69792	6.64531	7.20181	4.42842	5.75229	4.57365	8.6897	15.1933	22.3459	9.006	10.8777	7.49492	5.44114	7.08975	7.53843	7.04367	12.0331	2.91883	2.00376	5.89076	6.03564	2.20167
ENST00000416158.1	RP11-169L17.3	chrX	40619357	40620523	-	ENSG00000181885.11	ENST00000397317.3	CLDN7	chr17	7163223	7166264	-	FALSE	5.40044	4.45885	4.55635	1.84188	2.85965	0.896136	12.202	0.281705	0.229019	0.239906	0.194176	0.294641	0.273736	0.220888	0.343139	0.360721	0.219632	0.243027	0.611592	0.372942	26.1308	4.99476	0.288183	1.5629	1.41972	2.51604	228.93	1.92101	249.035	1.97649	19.5234	1.01751	0.606981	42.5759	76.8477	8.52829
ENST00000522485.1	IGLVI-42	chr22	22751369	22751861	+	ENSG00000211653.2	ENST00000390299.2	IGLV1-40	chr22	22764098	22764614	+	FALSE	1.5561	7.46287	0.989053	7.83507	8.39971	0.370703	2.33395	0.0707913	0.0598859	0.0734846	0.0832504	0.206517	0.0726255	0.0728934	0.0643148	0.0736228	0	0.0784229	0.136653	0.0600956	7.21306	0.129273	10.2038	4.58149	8.03614	0.83095	188.397	0.327832	13.7038	0.429308	7.37392	0.41096	0.253296	3.18844	5.58029	7.64924
ENST00000430450.1	RP11-480I12.2	chr1	202736357	202736548	-	ENSG00000127184.6	ENST00000247655.3	COX7C	chr5	85913721	85916779	+	FALSE	154.987	185.021	195.103	225.122	205.965	244.636	214.949	172.566	195.259	182.775	212.016	173.713	175.06	219.304	156.623	187.07	215.687	158.228	146.645	191.359	166.536	202.606	374.549	214.923	214.871	284.954	229.21	263.368	188.409	270.612	190.807	331.557	321.089	194.019	284.909	110.909
ENST00000436164.1	AC098828.3	chr2	20355379	20355818	-	ENSG00000105193.3	ENST00000251453.2	RPS16	chr19	39923852	39926618	-	FALSE	1780.81	1786.97	943.41	1773.49	1734.76	1904.22	1972.27	433.44	344.809	455.662	629.481	555.2	348.083	374.635	379.705	430.28	517.006	419.447	694.417	526.517	1854.55	2516.16	3484.12	3255.13	2705.47	1999.38	1383.81	1804.95	1641.52	1670.61	2312.04	784.037	591.631	652.553	1168.38	553.561
ENST00000422360.1	AC004448.4	chr17	19400256	19400842	+	ENSG00000215472.3	ENST00000441578.1	RPL17	chr18	47014858	47018906	-	FALSE	NA	NA	NA	NA	NA	NA	NA	NA	NA	NA	NA	NA	NA	NA	NA	NA	NA	NA	NA	NA	NA	NA	NA	NA	NA	NA	NA	NA	NA	NA	NA	NA	NA	NA	NA	NA
ENST00000456718.1	ZNF137P	chr19	53095291	53100598	+	ENSG00000180257.8	ENST00000357666.4	ZNF816	chr19	53452632	53466114	-	FALSE	3.20654	2.41804	3.04	3.37731	3.38891	2.70519	5.61059	0.865757	0.754084	1.24045	10.2537	8.84658	0.875213	0.916546	0.802885	1.12492	0.996653	0.917402	1.62852	1.08029	3.29417	4.8325	8.6276	5.7936	6.6878	3.42026	4.16845	3.09184	3.17067	2.9911	5.43589	1.25044	0.884619	2.05591	5.10287	0.693102
ENST00000401029.2	CAPNS1P1	chr1	89859592	89860225	+	ENSG00000126247.4	ENST00000246533.2	CAPNS1	chr19	36630918	36641254	+	FALSE	285.118	239.737	177.227	316.957	289.886	289.097	239.578	100.607	129.918	106.17	123.886	129.05	178.324	188.249	106.666	150.571	120.269	93.5523	143.876	112.526	244.53	328.565	171.607	281.82	255.874	202.605	198.024	223.416	381.854	226.855	233.28	145.721	150.307	163.331	210.813	56.5628
ENST00000510053.2	CTD-2516K3.3	chr5	56613816	56615847	-	ENSG00000167721.4	ENST00000301364.3	TSR1	chr17	2225992	2240678	-	FALSE	18.0066	18.7578	13.5313	16.47	17.6621	20.1205	21.0528	6.78131	7.71248	7.56292	18.5239	15.9683	10.2433	10.9033	6.91532	7.77893	7.70825	6.75367	9.30144	7.64937	18.8155	56.9713	53.3871	20.0558	20.1338	20.716	13.8142	21.7967	24.8835	23.988	20.4904	9.73806	8.29121	6.26357	10.9451	5.96682
ENST00000416154.1	AC079305.5	chr2	178042423	178042984	+	ENSG00000103266.3	ENST00000219548.3	STUB1	chr16	730276	732753	+	TRUE	83.3703	72.6065	92.6432	105.386	99.3928	109.245	82.4498	67.3762	93.2499	64.8158	136.093	123.508	106.671	121.32	59.4763	67.7263	73.1242	55.4075	59.9704	60.1674	79.7589	108.248	55.4232	93.368	93.1294	98.5555	62.7312	97.1691	69.9817	91.1275	85.463	51.3393	48.284	45.133	46.9418	32.9913
ENST00000556905.1	RP11-32B5.3	chr15	22015705	22016791	-	ENSG00000154639.14	ENST00000284878.7	CXADR	chr21	18884700	18942418	+	FALSE	0.081496	3.24508	2.68368	0.0985043	0.198485	0.054425	1.88843	4.16672	4.51466	3.91887	2.18343	1.96753	3.72845	4.92506	5.30368	4.87408	4.64082	3.34776	13.5661	3.85053	2.42012	0.0402364	0.0428933	0.646543	0.338027	0.815496	5.77693	0.229471	15.7758	0.195052	4.17074	3.10492	3.33406	3.08446	4.94834	8.21235
ENST00000464109.1	RPS12P20	chr11	72419231	72419610	+	ENSG00000112306.7	ENST00000230050.3	RPS12	chr6	133135580	133138703	+	FALSE	2792.9	2835.87	1463.83	2153.88	2506.2	2286.68	2959.7	847.967	647.053	656.635	901.575	754.675	590.392	672.288	758.507	780.798	826.777	639.646	1460.6	1117.36	3163.61	4374.17	4571.12	3801.19	3690.85	2355.98	1947.75	2271.31	2882.72	2250	2983.63	951.831	589.388	1038.11	1810.11	743.801
ENST00000439968.1	TCEB1P7	chrY	20694212	20694542	-	ENSG00000154582.11	ENST00000284811.8	TCEB1	chr8	74858636	74884341	-	FALSE	16.1959	17.9894	17.3344	20.0538	19.2983	20.3762	14.2547	14.7001	20.4681	15.656	22.2194	18.2865	18.5066	25.8677	13.0536	15.6854	17.6159	12.5535	17.5547	13.6039	15.0562	29.9841	29.2245	14.4088	12.5242	15.8494	11.0949	15.696	15.8128	15.9264	15.7764	14.2517	13.6057	10.598	14.3305	6.52949
ENST00000556118.1	AC068831.11	chr15	91573118	91573226	+	ENSG00000119705.5	ENST00000556310.1	SLIRP	chr14	78174503	78227295	+	FALSE	26.9847	26.9567	25.3401	35.6509	34.0924	36.438	28.0754	31.1696	35.9827	30.5897	27.9007	22.9626	30.8626	38.5719	25.9569	36.4036	37.9521	29.1563	37.9587	30.9077	27.3332	49.5875	49.7434	29.8917	32.327	34.386	28.7499	30.4355	32.6583	30.6163	30.2912	30.182	33.4546	24.2326	38.0589	19.6832
ENST00000521205.1	RP11-298P6.5	chr8	87605983	87606817	-	ENSG00000100253.8	ENST00000395732.3	MIOX	chr22	50925305	50929077	+	FALSE	0.0238986	0.0286975	0.0199878	0.029929	0.0354617	0	0.0272211	0	0	0	0.0508618	0.0591765	0.0140939	0.00676997	0	0.0167147	0.00413127	0	0.0173604	0	0.0662163	0.213805	0.210473	0.0793797	0.0400273	0.0230544	0.0745431	0.021502	0.0627971	0.0137536	0.0188458	0	0	104.029	37.7633	0.175184
ENST00000512887.1	PHBP14	chr4	168569581	168569947	+	ENSG00000167085.6	ENST00000434917.2	PHB	chr17	47486712	47492238	-	TRUE	103.347	114.36	121.256	105.426	108.431	107.723	113.516	51.4564	60.8385	56.8116	61.9622	56.7427	63.1018	76.4162	47.4526	62.7526	60.7372	49.6814	69.9466	62.4861	122.224	256.331	267.803	100.401	113.79	119.152	127.723	117.014	114.521	122.518	106.927	104.677	101.197	105.655	115.075	54.9684
ENST00000504528.1	RP11-119H12.4	chr4	113747463	113748760	+	ENSG00000141384.6	ENST00000269142.4	TAF4B	chr18	23806409	23971642	+	TRUE	4.55925	4.44048	3.1834	2.35889	2.99718	3.29924	3.52635	0.997566	1.88846	1.90014	5.38861	3.93143	2.5715	3.73507	1.03717	1.66865	2.11019	1.42497	1.46756	1.14782	4.58208	5.04493	16.8822	3.63792	3.63712	3.12146	2.68999	3.07055	3.29749	3.09636	4.81897	1.05969	0.477121	1.45395	2.26846	0.133033
ENST00000438345.1	BX664724.4	chr9	47001334	47001835	+	ENSG00000184860.4	ENST00000532128.1	SDR42E1	chr16	82033304	82045086	-	FALSE	0.413996	0.689177	0.0932628	0.513983	0.400473	0.281718	0.480173	0.00993606	0.00568625	0.0572778	0.00696576	0.0198625	0.00825888	0.00513048	0.00790953	0.100009	0.125389	0.0420775	0.0202009	0.0261686	1.60035	0.0499939	2.42817	0.2294	0.566811	1.06434	1.83996	0.662599	5.07951	0.762473	0.967029	0.445819	0.13525	1.39938	1.60989	1.21432
ENST00000407015.1	RP1-76C18.1	chr6	103450389	103451772	+	ENSG00000166855.4	ENST00000558958.1	CLPX	chr15	65449024	65477680	-	TRUE	20.5099	17.9297	24.067	17.4141	18.579	22.8365	23.8296	9.96869	10.9708	11.2731	23.4401	19.3056	11.7507	14.2592	9.72765	10.6468	11.5267	9.86204	14.1829	10.7535	20.5674	31.9482	36.1026	26.8711	26.2641	23.8918	18.3661	23.0713	29.7679	23.5301	25.2602	10.9116	12.3754	10.6806	14.8628	24.5382
ENST00000509352.1	CTC-327F10.3	chr5	147301742	147302984	+	ENSG00000254772.4	ENST00000329251.4	EEF1G	chr11	62327073	62341445	-	FALSE	1411.95	1452.06	869.759	1281.92	1268.8	1339.16	1683.39	437.733	364.762	412.494	733.368	631.649	343.399	366.282	339.449	456.799	563.563	352.059	607.315	483.571	1654.59	2536.68	2871.07	2318.37	2079.06	1397.95	1188.31	1286.99	1685.33	1207.5	1717	680.996	509.879	762.117	1036.53	379.922
ENST00000418987.1	RP11-394D2.1	chr9	103493522	103494621	+	ENSG00000075624.8	ENST00000400179.3	ACTB	chr7	5567255	5570232	-	TRUE	3522.99	3369.41	1439.14	9154.21	8361.53	11595.8	6552.09	1011.42	1186.13	1181.18	1239.85	1204.65	1309.6	1524.55	1107.27	1026.04	1227.76	970.669	2143.56	1020.03	3129.7	6698.97	11629.4	3832.22	4251.79	10181.1	4372.46	8623.04	3467.18	9781.96	5738.01	1200.49	452	1065.64	1490.7	760.447
ENST00000483735.1	CTD-2224J9.4	chr19	53999141	53999291	+	ENSG00000198918.7	ENST00000361575.3	RPL39	chrX	118920469	118925606	-	FALSE	145.017	129.185	80.2379	93.8219	107.836	108.894	120.641	31.5109	25.0063	27.1859	32.6564	28.6254	22.6058	25.6985	26.2073	31.575	31.9669	24.9839	49.9611	40.5761	156.592	202.864	264.795	163.626	166.223	94.5322	90.8294	86.1996	123.065	81.6761	119.485	52.7766	35.9829	43.8073	78.8909	37.199
ENST00000468715.1	RP11-122C9.1	chr1	97144430	97145176	-	ENSG00000147604.9	ENST00000352983.2	RPL7	chr8	74202874	74206133	-	FALSE	763.187	770.656	378.987	663.003	689.585	823.96	791.577	188.679	186.147	174.368	401.952	328.667	175.406	194.023	158.792	189.642	235.69	141.751	303.605	223.773	845.286	968.193	1230.2	1093.91	1060.5	635.648	473.026	662.271	652.047	585.47	834.989	255.306	181.172	313.74	486.688	150.257
ENST00000458227.1	AC013267.1	chr2	25191827	25192093	-	ENSG00000110700.2	ENST00000525634.1	RPS13	chr11	17095936	17099334	-	FALSE	1401.17	1232.7	634.116	1208.6	1249.26	1377.36	1300.08	346.466	284.788	326.56	600.124	521.137	274.927	313.869	325.911	381.963	358.156	290.644	689.267	507.28	1418.9	1871	2347.09	2212.82	1930.88	1262.9	918.526	1137.26	1145.07	1036.65	1599.33	548.001	399.78	465.225	739.217	316.291
ENST00000414059.1	RP4-800M22.1	chr1	52625942	52626274	-	ENSG00000197894.6	ENST00000296412.8	ADH5	chr4	99992132	100009902	-	FALSE	150.961	113.832	65.2298	249.155	148.342	240.892	157.507	35.0133	39.6549	36.4104	32.3468	23.642	31.8261	43.0583	27.4612	42.2212	37.2509	26.976	36.7623	35.8136	118.638	223.843	72.0388	119.933	137.41	159.178	104.753	212.262	69.1499	244.819	133.127	41.8838	44.8281	52.6292	54.8147	61.1562
ENST00000510606.1	RP11-781M16.1	chr4	159390738	159391854	+	ENSG00000062194.10	ENST00000506184.2	GPBP1	chr5	56469944	56558909	+	FALSE	38.9648	39.2189	39.7593	39.6424	40.7846	43.5765	41.4875	31.2454	31.6874	31.939	102.967	78.7496	37.0502	43.4244	29.3203	35.7859	33.1007	27.1364	45.9565	31.8839	44.0204	37.0957	61.1264	60.5354	65.4061	41.0125	32.1943	35.7209	30.8234	34.0612	60.6103	20.1118	14.4175	21.7185	35.7239	14.0945
ENST00000494834.1	RP11-379K17.5	chr3	169663775	169664542	-	ENSG00000022267.11	ENST00000370674.1	FHL1	chrX	135286880	135292113	+	TRUE	563.188	324.152	16.5541	1150.7	749.737	1151.43	349.553	52.1808	65.19	54.407	103.28	81.6468	61.1306	72.6245	44.0726	72.5918	82.5949	38.9882	34.6181	45.1212	251.365	51.9931	2.21886	262.045	237.269	539.234	180.283	873.656	59.7643	862.034	284.932	174.243	193.988	17.241	22.6354	7.51412
ENST00000421358.1	AC009237.6	chr2	96168539	96170807	+	ENSG00000086205.11	ENST00000343844.4	FOLH1	chr11	49168188	49230154	-	FALSE	0.249143	1.27392	0.222706	0.586827	0.64246	0.42205	0.680271	10.9396	2.67512	9.81763	2.20408	2.36337	4.66596	4.66651	17.1848	8.67321	5.169	13.2098	60.7309	21.5631	1.67074	0	0.00412002	0.911044	1.56758	0.711385	0.491444	0.789864	1.03005	0.627408	2.58632	0.373954	0.0524465	2.32014	1.72675	4.93424
ENST00000556065.1	CTD-2576F9.1	chr15	95398703	95399047	+	ENSG00000105373.12	ENST00000246802.4	GLTSCR2	chr19	48248793	48260323	+	FALSE	563.816	403.354	217.438	425.896	391.366	501.739	625.059	81.9281	78.7956	82.999	200.756	167.99	86.2153	89.4723	78.3792	92.0072	97.9739	76.9398	175.05	103.744	579.275	236.852	411.89	1064.65	972.467	587.159	339.596	493.057	325.557	451.556	722.133	161.979	97.9028	145.132	187.553	107.455
ENST00000418783.1	RP11-12M9.3	chr22	41460056	41460637	+	ENSG00000170889.9	ENST00000391753.2	RPS9	chr19	54705001	54711515	+	FALSE	401.429	383.433	287.596	332.552	359.953	343.269	387.697	125.148	96.221	100.706	132.007	115.802	91.3592	99.8836	109.837	118.487	125.292	102.213	215.634	148.851	444.949	481.512	571.348	569.206	625.872	335.219	285.305	335.309	386.841	306.147	451.769	152.351	98.4206	174.53	258.849	151.774
ENST00000426223.1	NIPA2P1	chr7	90949443	90950418	-	ENSG00000140157.10	ENST00000398013.3	NIPA2	chr15	23005352	23034381	-	FALSE	23.0307	25.1076	26.5891	23.5284	23.9985	20.6997	22.8946	8.98575	12.1262	11.0991	20.1276	18.0423	14.1135	18.3234	8.01792	12.7701	12.0521	8.3578	10.3076	8.97663	22.6084	64.8255	96.1821	25.5578	25.2438	19.63	24.9414	18.6873	26.2103	18.9412	23.9089	10.5737	6.88918	14.0106	19.0127	8.69861
ENST00000453012.1	RP11-373D7.1	chr7	62669597	62672200	+	ENSG00000138792.5	ENST00000265162.5	ENPEP	chr4	111397229	111486441	+	FALSE	5.9927	18.2635	2.15081	1.32187	10.046	1.00758	2.40608	0.494788	0.465897	0.544607	0.155816	0.139798	0.359948	0.499775	0.62696	0.387653	0.477279	0.50682	0.211167	0.453501	7.59302	4.96784	0.0277893	2.37473	3.57464	1.8491	1.29194	3.35179	0.581375	3.1024	3.72532	3.45879	2.34685	24.2896	8.95903	7.64637
ENST00000415786.1	RP11-346E8.1	chrX	80618767	80619669	+	ENSG00000120280.5	ENST00000378962.3	CXorf21	chrX	30576941	30595961	-	FALSE	1.53114	1.79658	0.914013	1.2248	1.59694	0.689407	0.711577	0.382034	0.220009	0.36269	0.120844	0.0964082	0.217608	0.228414	0.367403	0.482217	0.28163	0.220152	1.33899	0.614688	1.00159	0	47.2747	0.46113	0.871197	0.654822	1.19523	0.463818	0.430122	0.437351	0.910229	0.267784	0.151549	0.427285	0.72753	0.313217
ENST00000526864.1	RP11-664H7.1	chr11	81263268	81263558	+	ENSG00000212907.2	ENST00000361335.1	MT-ND4L	chrM	10470	10766	+	TRUE	14087.5	17101.5	24185	6621.27	8125.24	7443.65	16004	23020.7	23311.7	25756.8	14014.4	18732.4	26160.5	18701.6	25558.6	24747.7	23018.5	25598.9	21258.7	24134	14722.3	7700.11	8530.13	6189.09	10656.2	16656.8	18081.4	17916.2	8664.21	18454	10361.6	27144.2	33454.5	21321	19237.3	26085.5
ENST00000520009.1	RP11-21C4.4	chr8	65466793	65467032	-	ENSG00000189043.5	ENST00000339600.5	NDUFA4	chr7	10971578	10979883	-	FALSE	106.573	112.442	119.332	215.811	261.475	242.004	131.779	247.368	256.308	191.152	251.385	226.33	270.444	342.534	193.919	143.241	227.954	169.397	145.798	194.512	103.201	126.332	129.041	125.434	113.929	135.751	96.9399	140.653	89.3059	138.331	134.175	366.617	353.878	120.627	205.341	71.1373
ENST00000556676.1	RP11-403B2.3	chr15	20980793	20981327	-	ENSG00000170500.8	ENST00000393437.3	LONRF2	chr2	100889753	100939195	-	FALSE	1.18788	4.62069	35.0596	6.85258	5.95249	5.37568	7.48675	14.6021	21.1292	17.2331	59.7468	45.9299	19.7021	32.2487	10.0764	23.454	30.2658	11.8389	8.24208	8.02853	5.49547	0.0316616	0.0253839	14.2712	31.5808	11.5381	3.16717	20.8509	1.35536	18.5904	120.476	4.51308	3.54437	1.86832	3.56264	0.654088
ENST00000443167.1	FEM1AP4	chr13	19239375	19241361	+	ENSG00000141965.3	ENST00000269856.3	FEM1A	chr19	4791728	4795571	+	FALSE	0.785774	0.826962	0.452633	1.01106	1.02747	0.978177	1.26855	1.27114	1.36206	1.42396	5.27707	5.25307	1.76552	1.68654	1.49513	1.26285	1.62014	1.2898	2.13512	1.21066	0.982437	0.784887	0.688848	1.58836	1.39584	1.53654	0.943038	1.33689	1.20485	1.3658	1.77194	1.05784	1.7488	0.450828	0.792638	0.240317
ENST00000522922.1	IGLV2-5	chr22	23198937	23199213	+	ENSG00000211668.2	ENST00000390314.2	IGLV2-11	chr22	23134980	23135496	+	FALSE	0.799235	5.40608	0.685338	5.16571	5.01244	0.232645	1.19179	0	0	0	0	0.110317	0	0	0	0	0	0	0.0770806	0	5.52606	0.0700603	1.93093	3.92562	8.12024	0.533981	166.044	0.226065	8.77094	0.301296	26.6623	0.241656	0.186863	1.99299	1.74251	5.52659
ENST00000423388.1	OR5AM1P	chr11	56396408	56397336	+	ENSG00000255223.2	ENST00000528616.2	OR5M11	chr11	56309746	56310757	-	FALSE	0	0	0	0	0	0	0.148001	0	0	0	0	0	0	0	0	0	0	0	0	0	0	0	0	0	0	0	0	0	0	0	0	0	0	0	0	0
ENST00000530412.1	RP11-72M10.6	chr11	55059359	55065746	-	ENSG00000124900.8	ENST00000244891.3	SPRYD5	chr11	55653396	55659286	+	FALSE	0	0	0	0	0	0	0	0	0	0	0	0	0	0	0	0	0	0	0	0	0	0	0	0	0	0	0	0	0	0	0	0	0	0	0	0
ENST00000440922.1	GOT2P1	chr1	55833138	55834447	+	ENSG00000125166.6	ENST00000245206.4	GOT2	chr16	58741035	58768184	-	TRUE	37.4944	34.253	114.698	59.7187	57.2322	60.9878	94.8523	42.4282	67.6297	54.8588	141.714	130.789	103.524	131.269	51.1512	70.5644	58.7996	43.3261	63.0542	51.3721	50.9653	102.815	166.213	74.9826	71.6244	81.7789	78.4446	89.7468	105.078	107.997	74.2499	183.332	251.859	70.2147	92.9414	147.413
ENST00000411559.1	AC007242.3	chr2	202689271	202689555	+	ENSG00000244687.5	ENST00000354374.5	UBE2V1	chr20	48697663	48701288	-	FALSE	62.9723	59.8211	48.4215	56.1908	62.3103	66.4692	60.3878	39.193	53.0881	37.1217	64.5416	59.9831	52.4538	69.3578	34.3778	42.9267	41.2905	30.0753	31.0771	33.749	55.4881	109.604	89.1278	63.0478	59.4347	75.8013	48.4226	70.4936	62.6542	74.9706	57.4358	33.7621	25.6801	37.2026	49.5402	22.8023
ENST00000505048.1	KRT18P42	chr5	108924039	108925293	+	ENSG00000111057.6	ENST00000388835.3	KRT18	chr12	53342748	53346685	+	TRUE	12.2772	149.119	25.7675	10.3986	45.0204	23.4799	47.2645	0.893866	0.490413	0.502066	22.8911	19.119	0.689125	0.540363	1.02726	11.1631	0.479395	0.484765	2.41307	2.32559	111.539	6.51674	0.740364	31.7743	19.8155	6.0784	259.398	10.5948	115.063	14.2921	87.9602	18.371	2.92938	135.438	203.867	223.371
ENST00000458183.1	RP1-172B20.6	chr22	40146132	40147298	+	ENSG00000146410.7	ENST00000451457.2	FAM54A	chr6	136552162	136571462	-	FALSE	1.05346	0.60213	0.574638	0.405132	0.570605	0.332378	0.759834	0.177291	0.202419	0.215897	0.580021	0.582819	0.224243	0.220202	0.204026	0.261941	0.214494	0.197189	0.342371	0.298477	0.678061	3.73727	23.2418	0.432945	0.431463	0.588519	1.26226	0.576086	2.56608	0.672104	0.428573	0.197238	0.108457	0.348288	0.664397	0.168011
ENST00000435787.1	ZDHHC20P1	chr6	29675902	29676324	-	ENSG00000180776.11	ENST00000400590.3	ZDHHC20	chr13	21950263	22033509	-	FALSE	18.3043	16.3576	11.5568	23.497	19.8935	22.0899	20.2723	9.88938	8.58447	8.60592	19.585	16.1356	8.29135	11.8735	15.089	20.4879	9.42644	8.50575	71.0785	25.6094	17.078	40.4475	32.5646	30.8207	23.2636	17.1679	16.9244	14.5411	34.3244	14.3721	20.6508	5.9829	3.31657	4.61192	6.62418	6.57165
ENST00000510857.1	CTD-2011G17.1	chr5	29796045	29796375	+	ENSG00000111775.2	ENST00000229379.2	COX6A1	chr12	120875893	120878545	+	TRUE	269.677	294.609	287.254	341.838	322.639	353.833	289.821	678.955	680.676	466.214	399.723	341.543	549.371	700.675	526.658	502.443	514.456	442.403	429.821	664.583	284.103	352.917	367.841	286.293	285.721	315.745	401.281	316.999	430.71	335.734	280.885	93.5956	62.941	326.242	452.482	253.082
ENST00000492051.1	RP11-237N19.1	chr11	129407764	129408009	+	ENSG00000177954.7	ENST00000368567.4	RPS27	chr1	153963235	153964626	+	TRUE	1814.19	1586.52	839.457	1657.96	1583.73	1804.62	1969.78	520.938	359.614	651.831	473.084	429.856	354.41	374.832	397.172	474.566	797.404	583.418	638.689	633.221	1964.39	1611.7	2822.35	2812.54	2936.85	1577.58	1197.15	1476.13	1232.68	1296.79	2427.52	589.954	360.925	675.722	1247.33	442.737
ENST00000514243.1	RP11-159K7.1	chr5	111882670	111883202	+	ENSG00000163444.7	ENST00000367242.3	TMEM183A	chr1	202976514	202993976	+	FALSE	23.879	21.2845	16.3038	28.1056	27.2999	34.9714	29.6492	17.613	26.0371	17.1137	60.7469	45.7341	29.6495	40.7371	14.7799	20.9535	20.3022	13.2761	15.0473	14.1511	25.7853	30.3595	31.3319	33.2536	31.2652	31.0111	27.5403	29.6766	24.9749	31.2061	27.6689	8.68201	6.20994	13.2721	17.2262	8.37012
ENST00000412884.1	AC023881.1	chr2	83822080	83822367	+	ENSG00000145592.9	ENST00000274242.5	RPL37	chr5	40825364	40835437	-	FALSE	139.517	128.331	83.4534	114.651	116.805	122.038	135.381	77.8947	59.9852	64.3901	118.825	90.9707	53.0783	62.6454	68.9654	74.8185	85.9014	59.9401	148.857	92.6287	149.468	219.405	309.34	200.619	206.323	119.82	91.7323	108.449	134.373	101.32	164.86	46.9792	33.0985	51.5574	79.7396	41.6962
ENST00000441105.1	AC092638.2	chr2	194141393	194142339	-	ENSG00000104129.4	ENST00000220496.4	DNAJC17	chr15	41060067	41099675	-	FALSE	9.78207	8.03188	6.23818	9.48385	8.54174	9.17402	9.05367	3.64205	4.45332	4.12375	18.2515	16.7576	5.68672	5.79757	3.83095	4.66761	4.63525	3.76205	5.35076	3.85321	11.3318	8.31062	9.51253	12.908	15.4613	7.56322	7.13286	7.78088	9.27745	7.24134	12.4077	3.49361	2.29466	5.32021	7.12735	5.66214
ENST00000555180.1	PHKBP2	chr14	37002711	37003743	-	ENSG00000102893.9	ENST00000323584.4	PHKB	chr16	47495238	47735434	+	TRUE	19.7432	16.7304	27.3545	17.638	19.6566	20.2604	20.4399	6.52268	8.02869	8.93396	17.5018	16.2819	10.4911	11.3905	6.86061	8.97582	8.93868	7.54615	11.6999	8.8646	18.5622	17.8761	20.6886	19.614	20.9395	18.3902	16.3743	16.1983	17.5543	16.2125	18.0217	11.9886	10.9119	12.0883	12.8713	6.94992
ENST00000368075.4	RP11-841C19.4	chr12	19571861	19572095	-	ENSG00000162734.8	ENST00000368076.1	PEA15	chr1	160175211	160185166	+	FALSE	280.57	290.357	104.192	485.915	370.89	384.542	215.894	756.172	798.298	585.21	488.432	486.881	607.314	663.205	517.308	796.1	747.52	482.177	2208.6	868.509	240.881	359.333	127.749	262.06	264.244	243.061	122.691	250.883	169.858	302.31	253.625	148.754	137.073	95.7832	131.197	18.6456
ENST00000415014.1	ELK2BP	chr14	106012947	106016031	-	ENSG00000126767.11	ENST00000247161.3	ELK1	chrX	47494920	47509887	-	FALSE	16.3943	20.3812	31.4759	23.3468	19.2316	20.8591	21.954	32.3722	38.7327	33.9742	70.7086	79.8572	46.1734	39.8883	26.5615	16.7693	50.1765	24.2905	7.0165	6.22212	17.1961	49.9424	54.7189	21.9363	27.6115	16.4744	14.6292	19.9287	16.5742	18.7403	34.3252	10.6986	9.1996	9.41974	12.9659	14.6009
ENST00000442083.1	CTA-351J1.1	chr7	105459938	105460547	+	ENSG00000142541.10	ENST00000391857.4	RPL13A	chr19	49990811	49995565	+	FALSE	2851.12	2814.46	2260.86	2699.36	2749.87	2762.73	3207.78	765.648	603.705	729.707	1381.69	1199.31	586.389	633.087	638.449	681.55	894.622	659.695	1113.06	789.862	3283.69	4277.71	5112.73	4742.36	4752.2	2802.53	2341.58	2599.78	3055.76	2350.31	3556.1	1020.42	691.514	1080.59	1566.06	896.365
ENST00000435601.1	CTAGE16P	chr13	59102749	59105160	+	ENSG00000150527.11	ENST00000280083.3	CTAGE5	chr14	39736350	39820599	+	FALSE	9.88072	8.9288	17.6185	12.0659	10.2049	11.1044	10.8733	3.01812	3.88746	3.98364	6.79019	6.30113	4.95406	5.67749	3.35899	4.61933	4.24189	3.11741	5.40276	3.59896	11.087	9.51321	12.7532	12.7845	12.35	8.7287	14.6855	8.02651	20.7654	7.89151	12.5046	5.48995	4.24995	15.9786	14.3673	34.0788
ENST00000423234.1	RP5-874C20.3	chr6	28239857	28244873	+	ENSG00000198315.5	ENST00000330236.5	ZNF192	chr6	28109716	28124089	+	FALSE	21.6089	14.8408	12.0188	20.4351	19.6482	25.2357	21.6234	4.42103	4.23617	5.21502	19.8806	19.0566	5.03001	5.05741	4.77149	6.15178	4.89489	4.14057	9.21256	5.59738	20.2425	20.5184	19.6209	22.9073	29.5793	22.9802	14.0548	23.3872	7.92702	21.7391	28.4077	6.54462	5.06326	6.14912	10.6467	5.34243
ENST00000404253.1	RP1-152L7.3	chr6	52552728	52568623	-	ENSG00000182793.5	ENST00000284562.2	GSTA5	chr6	52696540	52710893	-	FALSE	0	0	0.289595	0	0	0	0	0	0	0	0	0	0	0	0	0	0	0	0	0	0	0	0	0	0	0	0	0	0	0	0	0	0	0.0465571	0	0.125081
ENST00000502880.1	RP11-143H17.1	chrX	154365386	154384778	+	ENSG00000073921.12	ENST00000356360.5	PICALM	chr11	85670030	85779822	-	TRUE	210.487	169.682	48.7345	194.372	182.897	255.333	104.002	41.4241	39.4039	50.9978	70.6299	62.0233	46.1981	55.8166	53.119	52.3748	42.5017	46.0768	138.754	65.1785	152.675	133.901	43.7229	136.556	122.87	98.4797	73.7641	108.238	82.9568	106.542	118.056	51.6631	30.9327	72.8398	87.5996	39.4324
ENST00000418412.2	DUTP8	chr4	98969705	98970189	+	ENSG00000128951.7	ENST00000455976.2	DUT	chr15	48624300	48635566	+	FALSE	45.4242	38.3749	31.8808	58.5013	52.473	52.8647	46.3416	19.0451	22.7647	27.2103	51.3471	46.8187	26.1642	30.6622	18.72	27.8722	28.6864	22.3343	30.4233	23.6054	48.9273	57.5348	107.958	66.1459	66.3969	42.3944	33.2376	42.3537	35.2934	41.5297	64.659	20.9243	14.4636	21.061	29.9611	12.8974
ENST00000455482.1	RP11-391J2.1	chr10	95897505	95899257	+	ENSG00000116478.7	ENST00000373548.3	HDAC1	chr1	32757687	32799236	+	FALSE	52.3284	54.5053	69.2122	73.1414	71.2055	76.117	93.5755	18.5035	15.4061	18.9939	6.93971	9.32128	17.0349	14.1403	17.9271	25.1704	18.1488	16.6046	31.9076	19.636	68.4532	103.018	226.127	121.458	122.348	87.584	117.502	77.2779	123.008	74.2553	103.923	25.2703	20.0815	42.6059	67.9349	31.2741
ENST00000533122.1	TRIM64	chr11	89702618	89708396	+	ENSG00000189253.7	ENST00000329862.6	TRIM64B	chr11	89602450	89609185	-	FALSE	0	0	0	0	0	0	0	0	0	0	0	0	0	0	0	0	0	0	0	0	0	0	0	0	0	0	0	0	0	0	0	0	0	0	0	0
ENST00000473586.1	OR2A41P	chr7	143774814	143774918	+	ENSG00000221933.2	ENST00000408898.2	OR2A25	chr7	143771275	143772288	+	FALSE	0	0	0	0	0	0	0	0	0	0	0	0	0	0	0	0	0	0	0	0	0.0385049	0	0	0	0.0249635	0	0	0	0	0	0	0	0	0.0194688	0	0
ENST00000368895.2	RP11-564D11.3	chr10	124639367	124657540	+	ENSG00000119965.8	ENST00000481909.1	C10orf88	chr10	124691024	124713919	-	FALSE	7.24256	6.41025	5.26879	6.90424	7.5237	6.62594	7.68847	3.40689	4.51993	4.3678	12.7099	10.5424	5.59806	7.56837	4.09997	6.08995	4.54409	3.43778	6.46471	4.01048	7.13484	10.8826	11.1663	10.3894	10.809	6.61901	5.20347	6.43237	5.32884	6.31485	8.86114	3.09981	2.41269	3.14072	5.15373	2.9803
ENST00000527568.1	RP11-16F15.4	chr11	9652555	9652906	-	ENSG00000131873.5	ENST00000254190.3	CHSY1	chr15	101715928	101792137	-	TRUE	34.4959	31.9685	17.6231	53.7223	36.8826	35.3704	19.7198	5.919	5.54698	6.24786	7.67607	6.84684	5.19937	5.93691	5.13664	6.21929	6.35414	5.15178	8.92351	6.45536	31.9093	30.7042	23.0669	30.4907	33.0723	11.0659	9.34464	14.2326	10.4296	12.0264	28.3737	14.9758	5.14524	8.12031	11.0334	3.43452
ENST00000501248.2	RP11-561P12.2	chr12	8664970	8665322	-	ENSG00000213246.1	ENST00000225504.3	SUPT4H1	chr17	56422539	56429563	-	FALSE	67.7553	56.4044	71.5172	77.7148	74.2723	84.2705	68.9419	40.2124	52.1782	41.5884	89.2058	75.6255	54.1571	65.0876	36.1514	41.1899	45.4753	35.5775	44.5073	36.6907	66.2366	86.8524	71.2005	79.8133	80.0415	74.174	54.1384	68.7409	54.8619	69.4778	83.7798	32.4186	28.5655	41.1911	58.5806	27.9024
ENST00000428736.1	AC007559.1	chr2	230566510	230566864	+	ENSG00000129235.5	ENST00000250101.4	TXNDC17	chr17	6544078	6547920	+	FALSE	23.6623	23.1735	36.5384	28.7764	28.3495	24.4223	31.781	11.8343	13.397	13.9305	11.8702	10.6875	12.1015	15.4834	12.5519	16.0202	13.6411	12.4759	16.4049	16.0365	23.519	70.783	60.1479	25.6433	23.9831	19.0992	30.9973	18.9497	155.201	19.7227	17.3125	13.9344	12.658	31.3078	34.4059	26.1183
ENST00000399474.2	FDPSP5	chrX	44335273	44336668	-	ENSG00000160752.10	ENST00000447866.1	FDPS	chr1	155278539	155290457	+	TRUE	70.7259	55.3803	73.9233	55.905	52.4316	57.9934	46.932	25.8498	36.0247	23.3745	47.6381	44.9149	44.5629	48.4216	26.6774	42.169	26.7103	21.5632	55.9542	28.0614	65.5865	108.244	239.223	58.9932	65.9189	46.584	55.4803	46.8061	99.0598	46.3633	60.3084	30.752	21.6639	33.5874	44.0009	57.9305
ENST00000531656.1	RP11-693N9.1	chr11	104743991	104744144	+	ENSG00000183914.8	ENST00000360606.4	DNAH2	chr17	7623039	7737057	+	FALSE	0.199248	0.318753	0.0403841	0.0697606	0.0933106	0.0480426	0.167293	0.487958	0.539634	1.51732	1.24695	1.33213	0.787638	0.590079	0.582232	0.370752	1.78529	0.815968	0.095178	0.101876	0.428876	0.0579571	0.0145664	0.204895	0.54195	0.0946561	0.106344	0.0693574	0.0620969	0.0792102	1.10011	0.0448357	0.0150084	0.0730885	0.130224	0.13698
ENST00000514371.1	BCRP5	chr22	21052250	21053222	-	ENSG00000186716.14	ENST00000334149.8	BCR	chr22	23540438	23657849	+	TRUE	23.8833	21.7113	11.3325	27.6513	23.3865	28.9371	16.7751	22.5548	26.9014	42.9018	21.4049	24.7382	29.2695	27.3521	20.5312	17.2048	46.9355	33.776	10.9785	16.8972	22.0296	10.2024	4.62689	18.6734	18.882	14.523	11.4203	16.2943	23.6019	15.5262	21.3408	7.5734	5.32945	16.9324	20.722	6.6559
ENST00000418798.1	AC013429.5	chr7	138175326	138176106	-	ENSG00000145425.5	ENST00000274065.4	RPS3A	chr4	152020725	152025804	+	FALSE	1135.6	1122.01	581.884	1055.09	1100.06	1222.57	1173.12	324.025	283.574	272.029	634.482	527.453	275.085	319.854	259.244	324.445	380.65	218.661	462.668	367.839	1364.62	1640.35	2411.48	2073.52	2002.82	1066.06	836.466	1001.7	1084.52	917.044	1447.22	416.798	274.493	461.235	779.367	233.915
ENST00000525146.1	OR8B6P	chr11	124208679	124209558	-	ENSG00000204293.2	ENST00000375013.2	OR8B2	chr11	124252291	124253258	-	FALSE	0	0	0	0	0	0	0	0	0	0	0	0	0	0	0	0	0	0	0	0	0	0	0	0	0	0	0	0	0	0	0	0	0	0	0	0
ENST00000555532.1	CTD-2568P8.3	chr14	60864475	60864996	+	ENSG00000131795.7	ENST00000330165.7	RBM8A	chr1	145507598	145511444	+	TRUE	NA	NA	NA	NA	NA	NA	NA	NA	NA	NA	NA	NA	NA	NA	NA	NA	NA	NA	NA	NA	NA	NA	NA	NA	NA	NA	NA	NA	NA	NA	NA	NA	NA	NA	NA	NA
ENST00000445867.1	CTA-268H5.9	chr22	45671480	45671966	+	ENSG00000124614.9	ENST00000326199.8	RPS10	chr6	34385231	34393902	-	TRUE	657.594	631.237	491.31	683.857	661.466	728.131	783.356	269.15	222.34	206.871	307.642	272.6	200.711	223.483	215.942	253.999	261.605	191.913	289.375	265.487	769.773	1208.32	1474.89	1176.55	1060.38	707.012	541.861	685.996	773.567	658.985	856.596	257.662	174.619	269.298	433.272	210.145
ENST00000435098.1	AC002486.3	chr7	20681181	20681571	-	ENSG00000164611.8	ENST00000352433.5	PTTG1	chr5	159848829	159855748	+	FALSE	2.31236	2.42833	1.89229	3.98103	3.27225	1.99839	3.59118	1.80734	3.23063	1.46204	2.59746	1.94585	3.7659	5.42436	3.28695	2.64349	3.6683	0.993255	1.44132	1.55009	2.32602	44.4158	152.491	3.47556	2.9363	1.75139	7.32407	1.43264	41.6336	1.32348	2.04931	1.37533	0.444593	0.976133	1.93967	0.557177
ENST00000418640.1	RP11-160N1.5	chr9	44881128	44881544	+	ENSG00000231997.1	ENST00000426006.1	FAM27D1	chr9	46390277	46390685	+	FALSE	NA	NA	NA	NA	NA	NA	NA	NA	NA	NA	NA	NA	NA	NA	NA	NA	NA	NA	NA	NA	NA	NA	NA	NA	NA	NA	NA	NA	NA	NA	NA	NA	NA	NA	NA	NA
ENST00000464664.1	H2BFS	chr21	44985120	44985500	+	ENSG00000196374.5	ENST00000359465.4	HIST1H2BM	chr6	27782822	27783267	+	FALSE	NA	NA	NA	NA	NA	NA	NA	NA	NA	NA	NA	NA	NA	NA	NA	NA	NA	NA	NA	NA	NA	NA	NA	NA	NA	NA	NA	NA	NA	NA	NA	NA	NA	NA	NA	NA
ENST00000447755.1	AC104600.1	chr2	196858983	196860404	-	ENSG00000112242.9	ENST00000535432.1	E2F3	chr6	20404034	20493789	+	FALSE	8.63127	6.86883	6.62766	14.076	13.0612	14.1145	8.17915	3.57307	5.33692	5.3958	1.16898	1.32411	5.36058	7.61141	4.00037	4.00438	7.71548	4.15627	3.49643	3.11529	6.47373	16.5599	16.6518	3.83549	4.97425	4.54745	5.95584	4.4992	6.65548	4.60814	5.46716	3.69606	2.60426	4.35384	4.28814	2.25419
ENST00000407725.1	RP11-76H14.4	chr6	87709764	87710007	-	ENSG00000065911.7	ENST00000394050.3	MTHFD2	chr2	74425742	74441732	+	FALSE	41.5597	44.8139	5.89219	99.7917	82.4967	125.155	42.1951	3.10026	2.56202	2.63891	3.00251	2.90748	1.83688	2.43911	2.9668	7.33111	2.60819	2.12685	10.9682	11.0187	38.7243	104.6	163.053	45.0925	47.9767	14.5518	17.1624	20.9293	23.545	20.5519	55.1444	9.94734	8.7216	8.37574	9.43889	1.13873
ENST00000442535.1	ZNF736P11Y	chrY	25012691	25013903	-	ENSG00000234444.3	ENST00000355095.4	ZNF736	chr7	63773186	63810017	+	FALSE	4.84713	3.20682	2.621	4.09118	4.19151	3.63805	4.06267	1.64588	1.81129	2.24545	4.25907	4.43069	2.08825	2.24842	1.60033	2.11792	2.68194	1.50783	2.12949	1.61529	5.3455	3.99153	10.4066	8.16072	6.679	3.48233	3.17915	3.28436	2.68542	3.10594	6.26296	1.63162	0.939728	2.55141	4.545	0.875364
ENST00000523057.1	CTC-308K20.3	chr5	172402514	172403377	+	ENSG00000180817.6	ENST00000373232.2	PPA1	chr10	71962587	71993183	-	FALSE	158.955	175.308	161.158	105.89	117.452	83.7144	120.274	81.9748	105.031	96.0929	296.712	215.499	114.753	150.88	84.2896	136.664	108.149	85.5386	224.649	129.438	165.003	190.375	378.788	114.453	112.469	93.8606	95.5348	74.172	171.068	85.7221	118.328	46.2208	45.7602	75.912	83.7843	60.3452
ENST00000441651.1	PCNPP2	chr9	91585806	91586256	-	ENSG00000081154.7	ENST00000265260.3	PCNP	chr3	101292939	101313281	+	FALSE	121.58	94.2685	61.0888	156.369	147.828	189.131	130.162	70.1678	82.8236	63.8952	148.04	116.288	71.1586	100.52	56.9905	89.0802	79.5914	53.2431	109.522	84.0137	117.13	154.069	128.573	164.554	153.218	135.194	75.1864	127.66	67.821	127.918	146.636	56.0619	35.2363	49.5517	80.0484	26.3114
ENST00000438811.1	AC083863.5	chr7	32991038	32991268	+	ENSG00000148303.12	ENST00000315731.4	RPL7A	chr9	136215777	136218281	+	FALSE	1184.51	1172.16	1074.61	1130.14	1139.65	1193.48	1318.32	305.358	315.918	298.835	500.004	434.401	305.49	340.57	272.954	312.613	371.217	257.398	471.724	345.174	1288.33	2111.62	2609.79	1938.18	1840.8	1136.9	865.276	1075.59	1471.13	979.057	1417.87	455.026	302.09	465.493	635.267	350.422
ENST00000435784.1	RP4-609E1.2	chr1	68509032	68509920	+	ENSG00000124523.9	ENST00000379250.4	SIRT5	chr6	13574875	13612524	+	FALSE	8.32657	7.32155	5.89826	5.45131	6.7694	7.35483	8.06448	5.16706	7.44213	7.20036	14.7568	13.6491	9.72772	11.5406	5.3438	6.60755	7.03027	5.71147	6.65702	6.36676	8.43183	6.31153	9.74474	8.29508	8.7152	6.78067	7.37263	6.79005	5.62484	7.10309	8.85183	9.42874	11.3006	5.99585	9.06617	9.73007
ENST00000514175.1	RP11-55L3.2	chr4	117519317	117520767	+	ENSG00000130402.5	ENST00000390009.3	ACTN4	chr19	39138378	39220087	+	TRUE	291.93	238.299	222.885	777.302	481.058	950.194	251.422	38.2578	44.1483	56.1862	72.2274	79.4333	85.6504	77.1486	44.1268	46.3997	47.0687	53.3439	114.917	55.7118	267.423	306.46	147.543	304.485	273.591	188.797	223.996	268.586	327.403	267.77	373.827	73.5225	46.1861	140.608	157.867	51.7467
ENST00000503717.1	CTD-2266L18.1	chr5	90326807	90327124	-	ENSG00000153485.5	ENST00000283534.4	C14orf109	chr14	93651296	93653431	+	FALSE	19.6841	16.4205	21.6818	19.2235	19.6108	19.7951	21.1013	7.95323	9.1822	9.17161	15.2729	14.6192	10.3387	11.0213	7.4796	11.1827	9.72312	7.73582	13.1535	9.88572	19.7981	15.0144	18.1988	20.5969	23.411	21.9691	21.3003	19.4031	12.1718	19.1937	22.5151	10.9592	11.5127	18.1088	27.4381	7.52226
ENST00000434698.1	AC000374.1	chr7	126151189	126152933	+	ENSG00000070756.8	ENST00000347137.5	PABPC1	chr8	101715144	101734315	-	FALSE	514.713	441.827	213.164	317.115	375.254	441.136	559.223	61.1022	46.8706	62.4373	150.718	129.289	49.989	53.1784	50.318	56.441	81.9938	49.519	136.899	66.9184	463.983	773.707	1071.18	484.175	519.956	421.138	345.564	330.725	825.689	348.508	449.98	89.9248	48.6769	119.5	120.511	92.2872
ENST00000453169.1	FABP3P2	chr13	42943347	42943793	-	ENSG00000121769.3	ENST00000373713.2	FABP3	chr1	31838472	31845923	-	FALSE	28.386	11.3763	50.2501	62.5212	94.1548	136.153	13.6811	51.5238	96.1112	32.5808	29.1993	26.5602	98.244	134.571	67.0407	50.188	38.2945	26.4747	39.0827	76.1366	11.7758	6.07995	11.8603	73.3898	42.7487	17.2241	9.02661	34.8059	2.51008	33.501	39.3268	1815.95	2578.97	88.2221	107.913	1.88647
ENST00000502347.1	RP11-136H13.2	chr5	30365512	30365791	-	ENSG00000144635.4	ENST00000432458.2	DYNC1LI1	chr3	32567776	32612350	-	FALSE	32.1985	26.2741	15.8213	43.8408	41.1608	45.2962	29.8527	13.113	19.3247	15.371	45.9971	39.7224	25.9978	33.199	12.7667	21.9349	16.8099	12.069	21.4286	15.3205	27.564	39.2003	29.9894	38.014	33.8233	28.721	19.3296	30.0315	20.7749	31.1496	34.8352	24.1806	24.2322	11.8445	15.6928	8.42991
ENST00000434950.1	AC006988.4	chr7	88239555	88239983	-	ENSG00000122490.12	ENST00000357575.3	PQLC1	chr18	77662421	77711653	-	FALSE	53.2772	48.2329	20.7989	36.2061	37.2739	33.6736	32.8193	33.2018	47.9861	32.2698	45.4594	49.4901	56.211	57.5519	41.702	29.6326	35.1964	28.8744	19.555	25.1328	49.9494	35.33	27.5762	44.0379	42.6247	36.12	35.3253	35.8733	38.9714	34.8795	42.9897	15.8683	12.4687	31.7581	30.2199	79.3671
ENST00000416471.2	ENO1P4	chr2	202486369	202488153	-	ENSG00000074800.8	ENST00000234590.4	ENO1	chr1	8921061	8938749	-	FALSE	608.436	532.227	448.345	1092.16	771.783	843.131	554.827	469.394	607.074	626.006	442.578	502.183	623.909	632.276	411.184	452.288	699.866	515.034	333.301	395.882	556.106	2603.4	3707.37	428.598	474.246	459.16	419.766	592.604	1244.92	746.728	428.586	225.276	100.621	593.316	1146.78	272.603
ENST00000441206.1	RP11-36D19.5	chr10	82006975	82007439	-	ENSG00000132507.12	ENST00000336452.6	EIF5A	chr17	7210318	7215782	+	FALSE	192.797	225.483	191.31	202.622	210.995	195.893	174.725	84.3209	101.81	84.6486	163.775	146.245	104.298	123.494	83.7228	96.5934	88.2206	75.4636	96.935	80.7776	192.493	575.981	590.582	185.904	170.846	166.703	168.98	168.75	405.798	172.085	176.279	108.587	101.725	107.042	151.955	155.648
ENST00000406493.1	RP3-382I10.3	chr6	88150883	88151864	-	ENSG00000123505.9	ENST00000368885.3	AMD1	chr6	111195973	111216916	+	FALSE	35.3994	50.4093	27.3697	53.6271	49.8717	44.6241	40.8098	37.2539	36.8466	47.331	74.5653	48.8318	40.0181	56.6299	46.149	39.8267	45.8627	39.7668	84.1406	35.2712	39.5721	60.63	94.5065	51.1248	56.0726	49.0464	41.3822	45.6322	70.5781	42.7948	58.005	23.7226	25.4332	27.7229	40.3527	15.4883
ENST00000421194.1	RP11-188C12.2	chr9	140682122	140683139	-	ENSG00000160973.6	ENST00000377317.4	FOXH1	chr8	145698795	145701718	-	FALSE	0.172153	0.0952499	0.141233	0.0663246	0.0909692	0.038925	0.143084	0.079603	0.165613	0.139569	0.525219	0.551337	0.257238	0.208383	0.0893446	0.166128	0.277585	0.109519	0.046594	0.0680621	0.26229	0.194659	0.205105	0.111033	0.093127	0.0822417	1.04529	0.0502862	0.254225	0.0418089	0.079082	0.0244064	0.0119675	0.203274	0.220095	0.136695
ENST00000514501.1	RP11-174F8.1	chr4	151343797	151344794	-	ENSG00000154328.9	ENST00000436750.2	NEIL2	chr8	11627246	11644854	+	FALSE	16.3162	14.0415	34.7723	15.1379	13.0321	13.3056	17.1304	18.4976	21.7202	18.2887	28.1542	25.7877	23.4655	26.6941	16.2439	26.8139	22.319	16.0936	20.1543	21.6147	16.3601	16.9369	18.4959	24.1376	28.6373	14.2123	9.50139	13.218	8.78502	13.7181	21.7808	11.7072	8.22178	9.08941	15.3724	10.0037
ENST00000453795.1	AC025627.9	chr17	20415873	20420792	-	ENSG00000128422.10	ENST00000311208.8	KRT17	chr17	39775689	39780829	-	TRUE	0.619106	0.529793	0.363139	30.9128	8.73523	25.4669	47.8373	0.570067	6.96471	0.38841	1.08387	1.14471	5.46535	8.26138	0.423601	0.2632	0.262831	0.399153	0.347596	0.274023	400.909	8.46939	1.3505	2.3761	3.11439	1.49196	0.91418	0.588323	105.813	0.667758	2.15949	0.373656	0.201922	1.41051	1.6584	0.223556
ENST00000556703.1	RP11-613G13.1	chr14	57507603	57509222	+	ENSG00000147905.12	ENST00000336755.5	ZCCHC7	chr9	37120536	37358146	+	FALSE	11.1641	8.7654	7.04942	11.1726	10.6376	12.9308	10.8928	3.46737	3.58177	4.01327	8.42965	7.05027	3.76817	4.47684	3.75619	4.8975	4.09315	3.34778	5.85777	3.95803	11.0776	17.3144	42.8182	15.1661	13.769	10.3247	7.64026	9.10579	7.02922	8.7075	12.4599	3.73736	1.92887	3.82293	5.45623	3.54555
ENST00000502591.1	RP11-79C6.1	chr5	35896290	35896392	-	ENSG00000152611.7	ENST00000397366.1	CAPSL	chr5	35904400	35938737	-	FALSE	0	0	0	0	0	0	0	0.534732	0.531219	0.32653	0.14048	0.194285	0.3151	0.346635	1.50522	2.04635	0.241716	0	0.522173	0.487461	0	0.765452	0	0.175542	0.503346	0	0	0	0	0	3.63822	0	0	0.32271	0.759605	0
ENST00000478593.1	RP11-109G23.1	chr4	79689653	79689904	+	ENSG00000171858.11	ENST00000343986.3	RPS21	chr20	60962121	60963575	+	FALSE	464.583	445.131	358.972	500.798	463.93	490.149	524.733	277.268	232.926	182.706	415.007	341.478	215.48	252.079	198.369	198.418	222.682	171.632	220.486	248.786	554.555	771.104	1128.81	730.401	809.817	427.922	417.92	420.173	560.771	373.891	644.02	165.778	113.543	205.612	317.992	127.742
ENST00000509466.1	RP11-642E20.3	chr4	69166353	69168178	+	ENSG00000156096.8	ENST00000305107.6	UGT2B4	chr4	70345883	70361626	-	FALSE	0.0356478	0.153478	0	0	0.0452807	0	0.0390176	0	0	0	0	0	0	0	0	0	0	0	0	0	0.0410302	0	0	0	0	0	0.00801283	0	0	0	0.0270128	4.24242	3.25761	0.0415313	0.0236	169.87
ENST00000547831.1	GLULP5	chr12	114542347	114543736	+	ENSG00000135821.10	ENST00000311223.5	GLUL	chr1	182350840	182361341	-	TRUE	536.528	589.961	61.7506	162.618	236.115	322.46	324.337	258.553	468.188	318.461	134.074	202.063	491.842	404.277	211.489	227.393	368.966	313.601	300.628	254.56	432.094	167.186	20.965	225.729	165.772	171.866	140.7	392.346	173.618	378.884	440.318	69.9997	51.4362	36.3759	47.2922	55.8598
ENST00000546860.1	RP11-536C10.11	chr14	19421526	19422698	-	ENSG00000130511.8	ENST00000270061.5	SSBP4	chr19	18530221	18545371	+	FALSE	45.2391	45.1532	26.1404	46.381	49.8968	32.1192	44.7023	51.4197	57.7682	77.5964	56.5312	57.5147	63.8997	62.1322	48.8269	41.042	92.4582	63.0147	16.8863	16.4852	43.4344	48.1557	39.2618	89.426	103.406	43.3777	31.1511	46.593	20.4588	44.1022	104.779	18.4705	11.979	20.159	44.5409	10.1447
ENST00000418879.1	BTF3L4P3	chr6	137865034	137865509	-	ENSG00000145741.10	ENST00000335895.8	BTF3	chr5	72794233	72801320	+	FALSE	741.745	625.914	400.029	722.921	685.355	839.6	762.871	159.066	157.619	168.498	316.618	271.633	167.941	196.103	149.734	205.749	192.884	144.112	307.093	197.431	759.337	930.201	1000.84	884.105	883.163	672.231	465.468	626.585	711.303	613.483	851.17	278.309	202.092	244.52	383.828	168.361
ENST00000423587.1	CTA-397C4.3	chr22	44879375	44879597	-	ENSG00000163319.6	ENST00000295491.4	MRPS18C	chr4	84377118	84383451	+	FALSE	10.7728	10.3738	15.0062	14.1825	13.4909	14.9759	10.8279	6.60069	8.32408	6.76793	12.539	10.3681	9.21311	11.045	5.67209	8.48315	7.7665	5.96541	8.63622	7.50255	10.9242	17.1885	25.7725	10.9632	12.6507	11.6769	10.9602	12.0739	14.0166	11.8102	14.5927	7.60448	8.60765	7.33218	11.7199	5.89736
ENST00000447827.1	UQCRBP2	chr1	162511122	162511418	-	ENSG00000156467.5	ENST00000287022.5	UQCRB	chr8	97238148	97247862	-	TRUE	47.1391	53.3492	50.6685	62.9978	67.2571	75.7234	59.1094	57.9301	62.8555	58.9557	99.4536	74.9779	57.4194	75.8206	50.2476	65.2483	68.8183	52.3412	70.6367	66.4115	48.2095	65.3926	57.0289	71.1586	68.8758	86.2481	53.73	73.8949	42.8878	69.8436	62.349	145.158	127.029	47.1145	80.6213	23.5992
ENST00000438989.1	AC007041.2	chr2	20439653	20440807	-	ENSG00000185721.6	ENST00000331457.4	DRG1	chr22	31795509	31830438	+	FALSE	54.9522	49.0991	53.7181	46.839	48.7196	56.7197	47.2931	22.4189	29.5115	25.1189	56.8524	47.6921	36.8722	44.0847	20.9793	30.8843	28.1917	22.3045	29.9241	23.9878	56.1761	85.9733	77.0844	56.6347	58.7457	45.0048	34.526	44.3212	42.3707	42.739	58.6767	34.2483	30.6934	23.1563	37.5005	20.3012
ENST00000508566.1	AC006499.8	chr4	10256363	10258245	-	ENSG00000132155.7	ENST00000251849.4	RAF1	chr3	12625100	12705725	-	TRUE	87.2193	75.0155	51.5407	128.081	120.56	139.422	99.1461	25.7727	28.2202	31.8487	134.871	126.798	37.8928	36.9752	27.0885	27.8918	33.5096	27.1455	38.0863	27.2627	83.1472	121.164	108.274	121.592	115.791	93.4572	67.7519	97.042	87.0744	94.1643	110.371	76.615	69.9423	41.5221	52.5623	51.8889
ENST00000441083.1	RP11-97C18.1	chr1	104469189	104470428	+	ENSG00000006125.11	ENST00000538556.1	AP2B1	chr17	33914333	34051105	+	FALSE	65.4202	57.3103	49.5242	63.7024	61.5416	65.7926	74.1773	53.2623	72.2477	63.1265	106.67	102.444	93.941	100.91	51.6625	63.9133	67.6471	50.6065	81.3455	56.5532	66.7386	108.933	64.6133	87.7758	80.5713	57.3641	53.6277	73.817	24.7001	75.2833	63.7868	38.5742	26.2129	39.6934	56.6743	12.5395
ENST00000467527.1	RP11-702L6.1	chr3	109115463	109116717	+	ENSG00000133641.11	ENST00000356891.3	C12orf29	chr12	88429223	88443937	+	FALSE	10.1476	10.1546	5.69508	15.0535	15.0179	14.6657	11.7238	11.9653	16.0626	14.4101	21.2964	17.3142	15.2281	20.1196	10.2753	12.5088	15.599	10.6134	14.5466	10.4965	11.2551	22.966	14.4941	16.1799	13.7234	10.8028	7.45008	11.2568	25.8501	10.706	13.5765	4.59468	3.29151	5.30938	8.1327	6.14842
ENST00000448532.1	RP11-302K17.3	chr10	103845233	103845487	-	ENSG00000113558.12	ENST00000353411.5	SKP1	chr5	133492082	133512729	-	FALSE	49.2172	46.6649	53.8687	91.0534	80.4505	92.7024	58.1903	43.6769	55.6312	43.7557	101.927	80.6026	59.5516	75.4162	42.0479	56.4486	49.1836	37.4214	71.3674	53.6913	52.8105	56.158	38.6259	68.5664	69.4953	63.1278	38.1635	64.3499	39.0043	61.7335	69.8737	38.4222	30.1971	35.5208	54.7147	15.4602
ENST00000550588.1	RP11-146E13.1	chr14	19691778	19692395	+	ENSG00000258873.1	ENST00000554048.1	DUXA	chr19	57664943	57678811	-	FALSE	0.0378532	0	0	0.207474	0.219168	0.125707	0	0	0	0	0	0	0	0	0	0	0	0	0	0	0	0	0	0	0	0	0	0	0	0	0	0	0	0	0	0
ENST00000411487.1	CDY5P	chrY	19833478	19835057	+	ENSG00000172288.6	ENST00000361963.2	CDY1	chrY	27768264	27770483	+	TRUE	0	0	0	0	0	0	0	0	0	0	0	0	0	0	0	0	0	0	0	0	0	0	0	0	0	0	0	0	0	0	0	0	0	0	0	0
ENST00000545370.1	RP11-20D14.4	chr12	8831369	8832266	+	ENSG00000131944.4	ENST00000254262.4	C19orf40	chr19	33463148	33467946	+	FALSE	2.24761	1.39333	1.593	1.97287	1.80903	1.58882	2.18926	0.379879	0.411007	0.334313	0.494335	0.524642	0.464803	0.455538	0.347807	0.516514	0.432605	0.308394	0.876853	0.443038	2.12976	5.23951	8.47504	1.60502	1.57048	1.44937	1.40182	1.30875	1.86427	1.44972	1.62813	0.477058	0.200891	0.616563	0.992573	0.474479
ENST00000428697.1	RP3-474G15.1	chr6	73308179	73309362	-	ENSG00000143452.10	ENST00000368995.4	HORMAD1	chr1	150670536	150693352	-	FALSE	0.236332	0.101436	0.0474144	0.0625235	0.100368	0.0450489	0.066896	0.0230316	0.0368685	0.0275128	0.0373957	0.0417606	0.0531748	0.0460348	0.0240075	0.0562697	0.0340529	0.0183469	0.0378608	0.0247797	0.136749	0.163194	0.0601707	0.0450488	0.0505197	0.0555368	0.174636	0.0492081	2.6138	0.0458281	0.100764	0.0288446	0.0136464	0.01918	0.0245911	0.0412228
ENST00000426589.2	AC112198.1	chr5	54104038	54168379	-	ENSG00000173546.6	ENST00000308508.5	CSPG4	chr15	75966663	76005189	-	FALSE	51.6108	33.4075	2.39262	175.563	132.634	246.208	59.0582	10.4805	8.67333	6.3607	3.07829	3.84475	7.70987	6.3613	8.21331	8.86177	6.60995	5.69228	5.57443	8.9264	23.632	14.3491	0.527637	29.655	28.8955	105.652	35.1015	98.1873	7.54746	98.3098	37.6126	12.8468	8.04043	4.2077	6.37158	0.553522
ENST00000426062.1	AC129778.5	chr9	42779314	42779707	+	ENSG00000144015.4	ENST00000272395.2	TRIM43	chr2	96257766	96265526	+	FALSE	0	0	0	0	0	0	0	0	0	0	0.0539108	0.0485591	0	0	0	0	0.0159497	0	0	0	0	0	0	0	0	0	0	0	0	0	0	0	0	0	0	0
ENST00000441958.1	AC087499.8	chr17	20613740	20613846	-	ENSG00000108953.9	ENST00000414131.2	YWHAE	chr17	1248233	1303494	-	FALSE	267.88	290.968	262.272	192.445	220.8	199.947	212.841	459.523	483.08	427.336	592.26	463.041	431.43	576.999	412.252	459.631	476.949	369.232	579.802	434.419	284.821	492.814	378.658	291.929	273.462	203.734	187.127	174.702	311.512	174.986	272.999	179.387	162.502	166.401	256.72	106.211
ENST00000415778.1	COPS5P	chr6	93801694	93802478	-	ENSG00000115233.7	ENST00000437630.1	PSMD14	chr2	162165111	162226630	+	FALSE	39.0422	35.1859	49.523	41.0966	42.9653	43.0442	31.8873	31.2258	36.9147	34.9132	56.2629	44.6103	37.9304	53.8547	30.8139	42.6791	37.1281	29.9003	52.3496	35.4027	35.3377	94.2877	127.644	36.4407	26.2561	32.3843	28.5312	30.7974	52.2064	34.1468	30.6113	26.267	24.8482	20.9404	32.7271	17.6496
ENST00000435436.1	RP11-241I20.4	chr10	32398789	32400594	+	ENSG00000182077.6	ENST00000438700.3	PTCHD3	chr10	27687116	27703297	-	FALSE	0.276266	0.45993	0	0	0.0396985	0	0.0262731	0	0	0	0	0	0	0	0	0	0	0	0	0	0.439041	0	0	0.0776121	0.0866453	0.0447356	0.0197123	0.0261034	0.040461	0.0320762	0.0958237	0	0	0	0	0
ENST00000514785.1	RP11-10L12.6	chr4	103648431	103651878	-	ENSG00000176681.9	ENST00000496930.1	LRRC37A	chr17	44370099	44415158	+	FALSE	0.585417	0.502018	0.375003	0.583041	0.584997	0.596366	0.729225	0.387962	0.450325	0.436826	1.09895	1.03226	0.512668	0.511789	0.417862	0.427566	0.490469	0.355524	0.414193	0.256209	0.610694	0.37687	0.591986	0.811233	0.952565	0.666551	0.501894	0.617683	0.502122	0.590291	0.865219	0.238514	0.119616	0.325756	0.540978	0.210012
ENST00000417131.1	RP11-96B5.2	chr10	52722753	52723118	-	ENSG00000160124.5	ENST00000291458.5	CCDC58	chr3	122078438	122102078	-	FALSE	11.6411	10.5031	13.1847	7.63258	8.94171	7.79555	12.1399	4.77217	5.53956	5.88187	14.3897	12.6561	5.62961	6.4972	4.71568	5.88525	5.54914	4.92197	6.6897	5.60336	12.7141	21.3763	35.7322	10.868	11.1852	10.1745	11.5788	7.88342	13.8747	7.91401	12.3094	6.77971	6.98272	11.5313	16.8076	12.1156
ENST00000411473.1	U40455.1	chrX	147279534	147280398	-	ENSG00000143575.10	ENST00000328703.7	HAX1	chr1	154244987	154248351	+	TRUE	89.3058	93.5142	86.4273	125.549	122.301	125.077	101.797	55.8789	64.6945	73.9548	83.5326	78.7263	75.1158	84.6151	52.239	69.7164	87.2155	60.9265	72.6509	57.929	95.2804	128.768	151.183	131.365	130.507	109.565	76.3046	111.612	75.6398	108.552	120.772	93.2736	107.138	58.2122	94.4929	55.9733
ENST00000447765.1	PRDX3P3	chr13	39191556	39192077	-	ENSG00000165672.5	ENST00000356951.3	PRDX3	chr10	120927215	120938345	-	FALSE	155.316	167.624	502.182	164.232	174.735	186.761	175.414	88.4153	107.98	95.2992	104.214	82.4797	90.3784	132.118	86.6863	113.357	103.223	76.5359	113.411	99.6359	154.513	288.284	337.524	142.629	153.316	190.586	147.204	177.189	115.616	204.193	151.004	133.124	153.451	163.501	209.786	216.885
ENST00000429999.1	FAM75D2P	chr9	84583753	84586985	+	ENSG00000214929.2	ENST00000344803.2	FAM75D1	chr9	84603687	84610171	+	FALSE	0	0	0	0	0	0	0	0	0	0	0	0	0	0	0	0	0	0	0	0	0	0	0.193095	0	0	0	0	0	0	0	0	0	0	0	0	0
ENST00000511263.1	HMGB3P13	chr3	134156447	134157053	+	ENSG00000029993.10	ENST00000455596.1	HMGB3	chrX	150151858	150156365	+	TRUE	3.56268	3.67884	6.9831	2.38017	2.49515	1.67035	3.5893	7.8871	10.0818	6.60562	3.5833	3.33115	10.2961	12.1417	5.5105	10.1727	7.36022	5.50182	6.67095	7.29615	4.47727	24.6784	27.8814	3.21046	5.1466	3.58042	11.0113	3.04473	11.9395	3.69456	4.44419	1.9953	1.88045	5.37803	8.06626	19.1884
ENST00000453640.1	RP11-552J9.5	chrX	52635585	52640808	-	ENSG00000165583.9	ENST00000311798.1	SSX5	chrX	48045656	48056199	-	FALSE	0	0	0	0	0	0	0	0	0	0	0	0	0	0	0	0	0	0	0	0	0	0	0	0	0	0	0	0	0	0	0	0	0	0	0	0
ENST00000413753.1	AC113617.2	chr4	118334618	118335435	+	ENSG00000205246.4	ENST00000354585.4	RPSAP58	chr19	24009921	24010917	+	FALSE	NA	NA	NA	NA	NA	NA	NA	NA	NA	NA	NA	NA	NA	NA	NA	NA	NA	NA	NA	NA	NA	NA	NA	NA	NA	NA	NA	NA	NA	NA	NA	NA	NA	NA	NA	NA
ENST00000417269.1	SUCLA2P2	chr2	76333142	76334450	-	ENSG00000136143.7	ENST00000378654.3	SUCLA2	chr13	48516791	48575462	-	TRUE	30.5948	28.3666	27.3847	31.8614	30.9424	37.8691	24.8433	16.6006	24.7145	19.4135	57.4979	44.3235	28.7815	44.3664	15.453	23.9498	21.0218	15.3259	24.4201	18.6723	28.2696	28.5035	27.403	30.8548	28.5317	28.1802	23.2709	27.7968	23.2115	29.5679	26.7805	27.8205	33.6767	16.6913	20.6018	7.46975
ENST00000512832.1	AC012314.21	chr19	54577082	54577457	-	ENSG00000189068.5	ENST00000419106.1	VSTM1	chr19	54544079	54561677	-	FALSE	0.0656423	0.192481	0.0539568	0.0473207	0.0505673	0	0	0.190875	0.503506	0.0838586	0	0	0.220633	0.352908	0.263578	0.179742	0.108954	0.092559	0.0966639	0.379814	0.042853	0	0	0.0487589	0.0889845	0	0.0745945	0	0	0	0.121862	0.0493726	0.0299444	0.0680395	0.056127	0.0969507
ENST00000424829.1	RP4-657D16.5	chr1	52174734	52175612	+	ENSG00000151729.5	ENST00000281456.5	SLC25A4	chr4	186064395	186068434	+	TRUE	18.2454	20.1758	22.987	109.938	76.4927	90.7925	41.7038	25.9998	40.4002	40.9573	138.937	106.478	57.0191	80.6551	28.8685	40.7577	47.3154	33.1005	32.3102	27.7116	19.4513	5.34756	22.7234	12.1126	19.2079	95.6996	35.9621	97.3768	13.8635	110.106	31.1535	427.968	563.848	26.1037	42.4653	14.259
ENST00000413175.1	POU5F1P4	chr1	155402969	155404046	+	ENSG00000204531.9	ENST00000259915.7	POU5F1	chr6	31130253	31138451	-	FALSE	1.07479	0.865108	0.0908613	1.12465	0.505596	1.16701	4.42194	0.197965	0.213495	0.185871	0.791868	0.736634	0.280112	0.282263	0.197137	0.232646	0.22905	0.165869	0.264504	0.191362	1.2791	0.301241	1.37743	0.812733	1.11777	1.01969	3.29683	0.651974	1.1969	0.563158	4.50158	0.859975	0.79875	9.53265	9.94409	2.12216
ENST00000506922.1	CTB-95B16.1	chr5	162843531	162843737	+	ENSG00000187772.6	ENST00000345080.4	LIN28B	chr6	105404923	105531207	+	FALSE	0	0	0	0	0	0	0.0169218	0.060642	0.132934	0.160139	0.0255785	0.0357638	0.294041	0.356958	0.0525024	0.307028	0.0959525	0.150728	0.0224005	0.0821356	0	0	0	0	0	0.0100421	0	0	0	0	0	0	0	0	0	0
ENST00000531501.1	ZNF123P	chr11	129165184	129166376	-	ENSG00000177842.7	ENST00000314529.6	ZNF620	chr3	40547530	40560227	+	FALSE	1.9029	1.38656	1.37565	2.57392	2.38084	2.94767	1.86596	0.881782	0.902039	1.06874	4.81824	3.95735	1.18762	1.27245	0.960094	1.30433	1.05929	0.997622	1.43592	1.2314	1.90799	0.679882	2.96065	2.15822	2.29813	1.87868	1.78199	1.89269	0.586145	1.71788	2.17312	0.738	0.543487	1.06129	2.57822	0.714215
ENST00000434379.1	RP11-655G22.2	chr3	191670138	191670615	-	ENSG00000112378.9	ENST00000265603.8	PERP	chr6	138411926	138428556	-	FALSE	43.8142	25.194	11.5882	39.8147	26.7217	40.9818	54.4499	3.31526	4.08929	4.69651	10.7727	10.2541	3.68637	4.04237	4.19527	7.78994	4.79152	4.4003	6.21722	6.05815	74.3618	61.3486	1.70806	29.2973	28.5203	60.8406	47.1693	43.951	1234.23	93.9961	23.211	27.28	31.851	14.4175	33.8439	40.5117
ENST00000449385.1	RP11-36N22.1	chr10	120332383	120333132	+	ENSG00000182902.8	ENST00000399813.1	SLC25A18	chr22	18043150	18073647	+	FALSE	6.0657	10.3359	1.0021	0.525363	1.18756	0.795463	1.04052	89.6758	88.6994	80.2089	18.4083	23.5367	84.3078	79.8993	55.2362	52.6051	68.9538	73.0007	22.8507	67.1107	8.80103	0.467357	0.195747	4.85392	3.88838	3.74963	1.64453	1.64348	0.351405	1.66019	7.64823	0.929304	1.22372	1.5595	1.06344	56.9507
ENST00000455969.1	AC093166.3	chr2	112500163	112502239	+	ENSG00000166451.8	ENST00000305850.5	CENPN	chr16	81040103	81062927	+	FALSE	1.89304	2.05866	2.05737	1.81715	1.83375	1.92899	1.92166	1.10313	1.19325	1.20975	1.29192	1.27185	1.52052	1.70321	1.28629	1.4634	1.09718	1.20533	2.38576	1.61896	1.75823	12.7078	19.4594	1.37479	1.43368	1.5717	1.96655	1.6387	4.13771	1.87352	1.11004	1.69834	1.27642	1.05634	1.37437	1.49502
ENST00000503430.1	RP11-656G20.1	chr8	73114986	73163800	-	ENSG00000104321.5	ENST00000262209.4	TRPA1	chr8	72933486	72987852	-	TRUE	0.0463231	0.0528704	0.0361614	0.212782	0.198183	0.114481	12.1094	0.0204208	0.0384823	0.00159582	0	0	0.0689807	0.0691638	0.0269202	0.0190305	0	0	0	0	0.0267938	7.88354	0.231899	0.292244	0.190115	0.245605	6.42569	0.123467	0.880787	0.153304	0.0541635	0.0337004	0.012437	0.0282063	0.0219768	0.00958074
ENST00000495613.1	ST13P4	chr13	50746225	50747317	+	ENSG00000100380.7	ENST00000216218.3	ST13	chr22	41220539	41253026	-	FALSE	189.261	172.379	167.504	178.366	163.89	240.88	200.095	90.0796	91.7074	82.5526	152.882	114.908	81.8679	108.705	77.0051	107.434	91.5061	68.9375	188.743	118.502	178.496	186.59	190.281	306.041	281.771	191.067	112.811	160.07	97.7278	151.927	250.339	68.1102	55.8542	111.149	129.244	70.6962
ENST00000457883.1	ELL2P3	chr13	68863811	68865412	-	ENSG00000118985.10	ENST00000237853.4	ELL2	chr5	95220802	95297775	-	FALSE	54.2068	43.5052	8.79885	82.2794	71.9101	144.377	28.1215	9.45423	12.5404	9.14459	15.0751	13.9338	13.9633	18.3554	13.3709	15.7648	6.40854	10.4331	31.544	16.9696	35.0579	125.643	45.3825	35.2801	24.0511	15.7662	13.8882	25.5052	75.1891	22.5942	27.2034	20.4817	8.4517	8.0604	6.07255	35.2959
ENST00000448483.1	RP1-190I16.2	chr1	169959208	169959336	+	ENSG00000048544.5	ENST00000053468.3	MRPS10	chr6	42174539	42185603	-	FALSE	37.9902	31.7807	36.9214	30.5795	34.8572	35.8312	37.336	16.8107	22.2004	19.7356	31.3941	23.6383	20.1098	29.9864	16.5348	22.2043	23.8492	15.7246	19.7646	16.2129	35.2347	65.0486	52.5936	38.9917	37.2969	38.2437	27.9711	33.6661	64.3645	35.3694	34.4161	27.7028	31.4625	21.4478	30.3758	22.7251
ENST00000433990.1	RP11-90H3.2	chr1	106433315	106434052	-	ENSG00000015479.12	ENST00000504203.1	MATR3	chr5	138609793	138665446	+	TRUE	6.15618	5.78549	3.97721	8.05321	7.69752	8.56941	7.86753	9.2981	11.8138	12.9589	26.4103	18.2816	10.9911	17.3975	9.69192	10.5807	14.8855	10.9002	9.78357	7.61569	6.66498	5.81925	8.06321	14.0965	12.7817	6.74204	4.31742	6.45233	3.82449	5.81455	11.031	3.43198	2.09087	2.98247	5.51269	1.54179
ENST00000471756.2	RP11-791G16.2	chr4	83415990	83417046	-	ENSG00000137154.8	ENST00000380394.4	RPS6	chr9	19375713	19380252	-	FALSE	1425.61	1405.76	696.099	1235.87	1267.71	1267.03	1677.16	444.184	291.516	328.466	541.15	442.304	262.785	299.795	348.054	400.059	383.781	314.498	768.166	510.486	1641.17	1846.54	2773.34	2180.95	1964.84	1212.86	1015.91	1145.19	1393.4	1062.01	1563.04	446.406	295.125	556.889	878.339	308.2
ENST00000505789.1	RP11-484L7.2	chr5	45574692	45576714	+	ENSG00000221944.3	ENST00000408957.3	TIGD1	chr2	233412779	233415226	-	FALSE	3.99016	3.34046	3.57996	3.91816	5.13461	3.86036	7.09805	4.96159	5.15641	6.47649	10.8161	10.0813	5.98697	5.65147	5.03918	5.67089	7.73774	5.08747	7.10673	4.12149	5.00209	6.16536	6.6024	7.93517	8.21018	5.20614	4.82431	4.04881	4.45137	3.84312	8.50719	2.62666	1.49606	5.5503	12.4881	2.15664
ENST00000433137.1	RP6-227L5.1	chrX	45811197	45811768	-	ENSG00000118579.6	ENST00000237380.6	MED28	chr4	17616254	17627254	+	FALSE	17.0236	16.5854	10.705	20.4208	19.7722	20.7409	23.2142	8.18632	9.3558	9.24621	23.4733	21.6784	10.8857	12.0371	8.14999	10.164	10.1025	7.54696	12.3202	9.17945	19.8534	22.6312	41.7127	34.1777	35.0928	21.5063	15.732	20.6202	16.0616	19.2537	30.5099	7.34348	4.85612	8.60256	12.9364	5.74445
ENST00000412474.1	PRYP1	chrY	19841408	19856476	-	ENSG00000169789.6	ENST00000303728.1	PRY	chrY	24636544	24660784	+	TRUE	0	0	0	0	0	0	0	0	0	0	0	0	0	0	0	0	0	0	0	0	0	0	0	0	0	0	0	0	0	0	0	0	0	0	0	0
ENST00000443481.1	RP5-1042I8.6	chr1	120428927	120429550	+	ENSG00000134250.11	ENST00000401649.3	NOTCH2	chr1	120534085	120594328	-	TRUE	31.613	21.3547	14.7576	56.7582	39.9182	52.1615	22.4669	6.52145	6.86355	8.47721	2.21935	4.64874	8.45494	6.85632	4.19428	3.16771	6.08653	5.94289	2.89004	3.60971	25.9681	76.4516	1.65911	35.9153	35.4436	21.405	14.5231	21.9426	27.4388	23.6984	28.7317	9.22363	3.57179	4.62321	8.21947	7.00082
ENST00000424606.1	YRDCP2	chr9	99717359	99717737	+	ENSG00000196449.3	ENST00000373044.2	YRDC	chr1	38268616	38273857	-	FALSE	17.834	21.8806	15.6237	15.823	17.3974	15.5509	17.6553	8.37663	10.8244	9.18112	23.6601	22.9296	13.0871	15.4656	9.41408	12.6501	10.3444	8.00404	13.1131	9.13784	20.5551	24.8643	54.0316	16.6642	18.0793	15.2414	16.2465	15.9588	27.351	16.2451	23.3976	6.54312	5.0548	11.6478	15.7339	11.2512
ENST00000431810.1	RP11-655H13.1	chr10	110607944	110609319	+	ENSG00000089022.8	ENST00000551404.1	MAPKAPK5	chr12	112280430	112331160	+	FALSE	10.0839	7.77375	7.90992	10.0389	9.72321	10.6274	10.4363	4.48631	5.29028	5.50223	16.1408	15.2972	6.07798	6.71109	4.85567	5.01093	6.28852	4.48807	6.43789	4.75397	10.3328	9.71667	12.4979	12.2944	12.8517	9.84357	10.5148	9.02539	7.04445	9.06547	12.0066	4.09868	2.9677	4.8949	7.98679	3.58224
ENST00000556081.1	CTD-2298J14.1	chr14	42024934	42025243	-	ENSG00000109332.15	ENST00000321805.7	UBE2D3	chr4	103718392	103748710	-	FALSE	118.309	128.133	105.831	118.249	119.793	130.521	108.766	41.1731	47.2352	43.2238	91.6499	77.436	49.4621	62.7317	37.4961	51.9906	44.2699	34.1531	65.0413	48.4396	113.761	153.227	161.204	127.672	123.161	101.335	85.7294	97.0237	94.5705	95.6867	131.582	59.8511	44.3838	59.9645	81.1745	57.7376
ENST00000439103.1	REREP2Y	chrY	28344478	28354295	-	ENSG00000142599.13	ENST00000400907.2	RERE	chr1	8414003	8716430	-	TRUE	75.6876	48.0361	46.5973	78.6498	69.1584	92.1959	86.4662	18.4203	26.0446	19.702	73.1042	75.886	34.5937	33.6096	17.2926	22.0173	23.4174	16.0603	16.8503	14.9575	70.5331	33.4627	35.6353	92.8794	117.434	83.1963	47.0896	83.1466	30.1494	87.8816	80.2608	36.852	28.4774	32.8901	32.8179	11.5137
ENST00000473520.1	RP5-1106E3.2	chr7	124116425	124117009	+	ENSG00000160075.9	ENST00000291386.3	SSU72	chr1	1477053	1510249	-	FALSE	48.4773	49.2738	37.9991	44.1689	46.9261	41.8207	45.3151	27.7406	35.2304	34.5958	64.2652	60.701	41.3646	44.1627	25.4978	34.2195	38.5719	28.3202	30.3997	25.9082	52.9687	52.8112	47.2946	49.7144	51.2029	46.5216	40.8112	43.3881	48.9793	42.39	52.3215	26.5012	23.1257	30.4739	46.8843	25.8181
ENST00000415560.1	HMGA1P1	chrX	26766146	26767207	+	ENSG00000137309.14	ENST00000395004.3	HMGA1	chr6	34204656	34213888	+	TRUE	30.0993	27.0232	8.08289	19.3371	19.094	11.1423	30.8732	29.7121	44.6459	29.2838	67.2219	62.2921	47.5838	55.7526	23.8327	34.3527	33.6428	23.042	20.487	21.6367	36.8078	668.664	591.143	18.0569	20.6213	18.9993	58.8771	13.0602	303.821	13.7076	22.5988	19.4582	18.5568	22.793	32.9221	8.32683
ENST00000518583.1	MRP63P7	chr8	99918488	99918745	-	ENSG00000173141.4	ENST00000309594.4	MRP63	chr13	21750784	21753223	+	FALSE	22.6498	25.4024	43.2339	25.1811	27.275	23.9801	32.874	24.0115	28.2044	24.4691	34.6613	29.0119	26.8049	32.8127	22.9216	34.2023	28.6515	21.4483	29.3991	25.5787	27.8518	43.0779	48.5002	30.8723	32.3039	34.9732	25.9252	33.1119	28.8966	33.183	32.4157	23.0767	21.6894	26.8812	33.2578	22.4945
ENST00000429219.1	IFNNP1	chr9	21058770	21059322	-	ENSG00000171855.5	ENST00000380232.2	IFNB1	chr9	21077104	21077943	-	FALSE	0	0	0	0	0	0	0	0	0	0	0	0	0	0	0	0	0	0	0	0	0	0	0.106403	0	0	0	0	0	0	0	0	0	0	0	0.030137	0
ENST00000560953.1	FKBP1AP2	chr15	73435580	73435859	-	ENSG00000088832.10	ENST00000439640.2	FKBP1A	chr20	1352756	1373642	-	FALSE	272.994	304.803	152.16	191.279	199.796	165.911	165.845	138.432	155.19	212.118	70.861	60.8316	112.652	167.191	112.338	85.4857	305.23	148.35	76.5342	56.7757	214.13	437.187	252.031	181.014	186.796	130.223	140.824	145.39	168.819	146.473	184.554	80.9313	61.4696	105.714	148.273	42.467
ENST00000454959.1	MARK2P10	chr7	96487494	96488930	+	ENSG00000072518.14	ENST00000425897.2	MARK2	chr11	63662676	63676709	+	FALSE	14.6633	14.212	15.0106	20.1173	18.2237	19.8404	25.456	8.9471	12.7237	13.5486	31.7684	34.9872	20.3241	18.2453	10.9446	11.116	15.6504	10.9928	13.8796	8.72448	20.1746	11.4902	20.6092	25.0693	24.2713	19.5898	23.6055	19.2188	55.4818	19.1783	24.4402	11.2058	10.489	10.1174	14.3909	7.14522
ENST00000432046.1	GPM6BP2	chrY	20903729	20903872	-	ENSG00000046653.10	ENST00000472735.1	GPM6B	chrX	13790973	13799124	-	FALSE	5.71979	3.80359	1.97564	11.0587	16.6182	7.87884	11.4958	254.191	228.672	234.206	107.629	136.372	219.725	234.278	235.457	149.468	201.738	191.155	634.756	214.079	11.7462	12.7841	1.48015	28.4076	42.1144	30.2047	8.58259	29.158	4.6803	27.9964	8.94623	8.53029	1.59768	1.96109	5.44534	0.427152
ENST00000509393.1	BMS1P5	chr10	48939543	48950964	-	ENSG00000165733.6	ENST00000374518.4	BMS1	chr10	43278249	43326856	+	TRUE	16.2869	15.1352	12.6593	16.078	15.944	18.2215	17.8063	4.92879	6.20872	7.32755	24.2999	19.2704	8.90154	10.2532	5.32783	8.29518	8.49263	6.09882	9.02818	6.84222	16.9414	26.8832	34.1582	21.264	22.3897	15.6861	13.1203	14.7723	15.9026	14.3662	18.6294	7.84801	6.74697	6.96749	13.7243	5.87218
ENST00000452925.1	AC110620.2	chr2	135554739	135555449	+	ENSG00000165637.9	ENST00000298468.5	VDAC2	chr10	76969912	76990709	+	FALSE	98.8977	94.4585	89.7869	119.678	108.506	137.13	113.693	40.8252	56.015	50.2542	128.067	107.235	64.9284	81.4996	38.1532	55.013	53.1578	42.0317	66.5293	49.3823	87.7408	148.576	164.627	114.623	96.9629	152.789	111.274	135.281	195.236	150.044	102.079	119.318	139.44	57.8171	80.1337	23.1737
ENST00000447151.1	AP000936.5	chr11	116988510	116989897	-	ENSG00000167005.7	ENST00000300291.5	NUDT21	chr16	56463045	56485287	-	FALSE	41.1953	33.8593	31.4302	36.3663	39.0934	46.2767	43.4745	25.9493	33.5444	27.7511	72.1785	42.8623	24.4744	44.9656	24.0017	39.3585	33.8557	21.3709	36.7853	26.3085	40.5758	67.8386	99.0415	56.7914	63.7395	38.6419	29.4409	34.6256	35.3194	33.4776	54.3444	17.4139	11.5374	19.1624	32.6691	10.4286
ENST00000446021.1	RP11-489C13.1	chr1	194687925	194688366	+	ENSG00000134375.6	ENST00000367287.4	TIMM17A	chr1	201924619	201939789	+	FALSE	27.3915	26.9761	34.8837	32.5944	31.4293	30.2972	24.8292	14.69	20.7214	16.1471	29.3101	25.2502	24.3037	31.7231	14.358	18.4562	17.3148	14.2357	14.8334	15.9734	25.2444	55.0697	52.514	25.4857	28.4644	29.4694	26.3052	26.6193	24.8583	27.4454	25.7731	26.8333	25.3723	19.3016	29.3076	20.8745
ENST00000406229.2	NCSTNP1	chr21	28864437	28864580	+	ENSG00000162736.10	ENST00000368065.4	NCSTN	chr1	160319899	160328434	+	TRUE	61.0157	54.0492	47.6393	58.3244	57.8336	55.2015	58.2167	15.3773	16.478	20.6138	35.0456	34.9866	19.9249	22.1982	17.7235	24.0905	20.0103	17.7694	41.8784	21.3908	59.0119	123.901	52.7242	63.7072	66.592	44.2687	46.992	45.451	46.6996	44.9291	59.1446	33.2323	24.6423	31.5023	34.9849	19.3386
ENST00000436405.1	AP000226.9	chr21	27135249	27135644	-	ENSG00000139233.2	ENST00000266604.2	LLPH	chr12	66516842	66524548	-	FALSE	6.1415	6.45286	9.81589	6.65635	7.26701	6.73492	6.68252	2.6728	2.82588	2.74899	4.34468	3.74984	2.94183	3.50431	2.58506	3.06369	2.86774	2.49047	5.05156	3.55037	6.0479	13.0241	10.3338	5.98866	6.31506	6.40172	5.31686	6.15503	5.36571	6.42259	7.16413	3.16153	2.74187	3.15666	4.77821	2.66269
ENST00000512021.1	OR5AC1	chr3	97772218	97772583	+	ENSG00000196578.4	ENST00000358642.2	OR5AC2	chr3	97806017	97806946	+	FALSE	0	0	0	0	0	0	0	0	0	0	0	0	0	0	0	0	0	0	0	0	0	0	0	0	0	0	0	0	0	0	0	0	0	0	0	0
ENST00000504007.1	ATP6V1G1P6	chr5	77518008	77518341	+	ENSG00000136888.6	ENST00000374050.3	ATP6V1G1	chr9	117350026	117360653	+	FALSE	111.931	101.545	156.226	143.732	136.792	143.597	119.997	61.3428	80.2576	64.1588	115.802	87.9972	69.8717	107.444	60.9728	100.897	65.4679	50.9891	79.7563	80.8076	127.558	127.155	77.3183	151.43	149.655	98.3504	79.3782	98.4592	150.56	94.1007	136.891	68.8926	44.2253	102.332	153.497	51.6802
ENST00000423475.1	RP4-559A3.5	chr1	226151879	226152128	+	ENSG00000170906.9	ENST00000417328.2	NDUFA3	chr19	54606163	54610579	+	FALSE	24.3933	29.0609	34.904	28.1506	31.6221	27.4517	27.5718	43.3506	47.7138	54.6877	40.0362	37.995	40.5303	51.2063	40.166	42.4364	54.8761	50.4771	39.6158	44.5665	27.3044	27.4751	33.6626	34.2924	33.0503	33.2451	29.393	30.2043	24.6416	28.6377	34.5602	49.5839	49.3982	33.4078	39.1403	21.8556
ENST00000532834.1	RP1-239B22.4	chr11	17457224	17457728	-	ENSG00000143252.9	ENST00000367975.2	SDHC	chr1	161284047	161332984	+	TRUE	11.7569	11.5712	19.5554	13.2644	13.0193	13.857	14.0495	10.4458	12.1798	12.3178	16.8862	15.0381	12.1922	15.3199	9.64737	11.8389	13.4919	10.3184	16.4679	13.3357	11.8261	21.1856	16.5422	15.0144	14.8237	14.8368	12.6586	14.9513	14.7051	15.5396	13.1712	10.0008	12.1477	14.0161	16.2057	12.3265
ENST00000357453.2	IGKV7-3	chr2	89214597	89214894	-	ENSG00000241351.1	ENST00000483158.1	IGKV3-11	chr2	89326668	89327228	-	FALSE	2.24426	9.42477	0.976349	7.07987	9.46318	0.531924	3.69379	0.0824013	0.0587665	0.0971646	0.116983	0.22426	0.136676	0.077652	0.0704076	0.117395	0.102284	0.0886064	0.220017	0.0642821	9.78503	0.14434	23.4387	21.7812	19.2547	0.938456	269.848	0.459025	18.0221	0.509603	30.0154	0.518919	0.284516	3.25076	4.13899	10.2486
ENST00000441175.1	RP11-252C24.2	chr10	67007790	67008550	-	ENSG00000078747.7	ENST00000535650.1	ITCH	chr20	32951082	33095920	+	TRUE	26.4889	20.0938	15.667	26.2157	25.1795	29.6331	24.62	8.62143	8.94639	9.95679	20.1994	16.8976	10.56	13.1626	10.8457	10.8648	9.33984	9.04695	25.6166	12.2903	22.2196	33.1354	25.7949	30.2426	28.5481	23.1964	18.137	20.9925	31.4895	21.3379	24.0434	10.9429	7.26801	8.88238	12.0166	15.6259
ENST00000458417.1	VN1R6P	chr19	53818390	53819296	+	ENSG00000228567.2	ENST00000311170.4	VN1R4	chr19	53769929	53770972	-	FALSE	0	0	0	0	0	0	0	0	0	0	0	0	0	0	0	0	0	0	0	0	0	0	0	0	0	0	0	0	0	0	0	0	0	0	0	0
ENST00000504529.1	RP11-241F15.5	chr4	49525689	49525894	-	ENSG00000204860.4	ENST00000377680.3	FAM201A	chr9	38621085	38624987	+	FALSE	0.0286834	0.0707537	0.0796111	0.0254733	0.0489012	0.0184729	0.0639714	1.115	1.69726	3.87797	0.358797	0.441565	1.2649	1.82266	2.1254	2.90556	5.51492	2.73071	7.33563	3.10481	0.457335	0	0.098208	0.0510166	0.0916093	0.129675	0.897007	0.189434	0.66952	0.280676	0.455278	0.465565	0.225371	1.25031	1.46337	0.267175
ENST00000553214.1	RP11-146E13.2	chr14	19718326	19742798	+	ENSG00000172915.12	ENST00000310336.4	NBEA	chr13	35516456	36246872	+	FALSE	2.93781	2.64088	4.98855	4.27412	4.59425	7.8106	7.03511	3.59106	6.04873	4.76532	32.8782	27.3547	9.18552	11.5533	3.9064	5.01244	6.5796	2.94634	2.75195	2.22055	4.35345	1.40843	0.320044	10.6287	8.57689	12.4714	4.14957	8.96673	1.17109	7.666	6.7496	3.89779	2.79614	1.86513	1.82348	0.205694
ENST00000510807.1	RP11-629B11.2	chr4	74713583	74714546	+	ENSG00000163736.3	ENST00000296028.3	PPBP	chr4	74852755	74853914	-	FALSE	0.564567	0.86623	0.107054	0.23886	0.329199	0.154065	0.204923	0.0908974	0.038021	0.0864061	0	0	0.0934568	0.0886864	0.0628623	0.0834849	0.0589365	0.0730359	0.124424	0.107799	0.408982	0.322237	0	0	0	0	0	0.0901884	0.0927722	0.11707	0.533109	0.334983	0.246465	0.38764	0.106775	1.06184
ENST00000518682.1	RP11-622O11.3	chr8	126964105	126964558	-	ENSG00000142168.9	ENST00000270142.6	SOD1	chr21	33031935	33041244	+	TRUE	200.187	176.017	377.499	276.404	237.98	253.493	198.016	205.257	272.235	243.548	234.272	202.718	245.224	347.651	203.741	301.111	262.984	196.951	289.02	247.236	177.733	216.563	179.274	197.208	182.793	180.483	161.602	186.815	141.721	182.939	174.506	150.091	156.168	178.735	236.537	378.478
ENST00000511478.1	CTC-298B17.1	chr5	108387016	108388158	-	ENSG00000152661.6	ENST00000282561.3	GJA1	chr6	121756838	121770873	+	TRUE	87.5079	196.106	439.809	387.85	100.613	74.6761	120.858	227.139	227.424	226.864	55.4719	84.0072	173.711	188.073	107.427	120.733	210.888	157.685	67.0512	152.944	86.4847	199.746	0.356516	355.033	368.879	25.832	20.747	171.662	105.928	244.369	53.373	48.5423	69.2371	18.714	16.6665	2.1737
ENST00000436514.1	RP1-203C2.2	chrX	127232016	127232508	-	ENSG00000251192.3	ENST00000523374.1	ZNF674	chrX	46357162	46404876	-	FALSE	1.51146	1.32167	1.34564	1.79821	1.67282	1.56421	1.819	0.983388	1.12667	1.19834	3.17456	2.7694	1.19515	1.37699	0.973548	1.41512	1.41319	0.922657	1.53909	1.1395	1.65923	1.73257	1.8522	2.38987	2.24927	1.84684	1.34751	1.63026	1.19832	1.57388	2.04373	0.799131	0.573287	0.891679	1.01743	0.995718
ENST00000468366.1	YBX1P3	chr3	114649388	114650296	+	ENSG00000060138.8	ENST00000279550.7	CSDA	chr12	10851683	10875906	-	FALSE	222.612	248.724	66.335	240.875	250.381	329.233	212.971	9.90551	7.79998	10.9093	4.95219	5.81171	9.03079	8.38778	10.173	15.073	8.00127	8.90031	22.2738	16.208	211.871	179.648	100.414	194.585	181.59	230.203	108.487	231.454	230.85	255.435	220.067	168.973	167.144	78.3372	85.3517	12.1017
ENST00000485187.1	RP11-305O4.1	chr3	135678117	135678432	-	ENSG00000145494.7	ENST00000274137.5	NDUFS6	chr5	1801514	1816719	+	TRUE	50.2085	48.5675	44.8182	58.4221	57.8943	56.0975	49.0922	33.2902	42.1564	39.0171	47.7756	44.5984	39.6687	47.3495	33.1117	39.9531	43.6156	35.5524	45.1452	39.3915	49.7636	66.8153	70.0588	49.0564	50.1339	67.3854	57.8206	59.8122	62.0649	61.2647	53.2533	78.9863	98.6259	47.2617	69.5719	40.435
ENST00000453927.2	HIGD1AP8	chr12	11634317	11634590	+	ENSG00000181061.9	ENST00000452906.2	HIGD1A	chr3	42826744	42845925	-	FALSE	109.328	111.326	103.483	152.685	148.857	172.868	135.682	152.614	190.379	144.56	137.522	109.188	156.367	225.918	138.265	177.648	170.729	128.714	283.291	191.073	96.4985	142.457	108.183	119.871	104.525	112.771	146.836	208.435	143.061	196.634	126.942	121.14	134.841	98.8627	147.504	133.669
ENST00000451936.1	RBPJP2	chr9	65973175	65974597	+	ENSG00000168214.16	ENST00000342320.4	RBPJ	chr4	26364058	26436541	+	TRUE	52.7027	37.3018	16.0923	34.904	34.998	37.4268	39.5677	13.2772	12.8121	14.1357	28.5802	22.4522	13.2309	15.5169	16.1675	17.6542	12.5552	12.9302	33.1759	18.504	36.732	39.2314	47.263	56.0305	45.4912	45.3293	26.2306	31.139	17.1662	30.8278	42.1992	11.7151	7.67698	8.81644	12.7801	6.34217
ENST00000433817.1	RP11-272P10.3	chr9	13322805	13323654	-	ENSG00000153487.11	ENST00000375775.3	ING1	chr13	111365807	111372522	+	TRUE	7.44365	7.76022	3.13566	8.81874	7.57517	11.5574	7.57714	3.1512	4.01351	3.49392	7.93168	6.53656	4.31831	5.63011	2.99775	3.98503	3.52515	2.81904	4.43791	2.87659	6.88998	6.31345	10.0345	8.99954	9.98195	8.59411	5.97352	7.26356	3.92193	6.71905	12.4727	2.882	1.81724	3.15405	4.97946	4.24509
ENST00000437460.1	AC007881.4	chr2	71405717	71405903	+	ENSG00000124357.7	ENST00000524537.1	NAGK	chr2	71300667	71305763	+	FALSE	27.7821	24.8582	19.1206	37.1748	32.3158	29.714	32.5203	12.5262	14.1964	12.1561	30.2112	31.0159	17.0427	17.0791	12.3803	19.0454	13.8213	10.8319	24.9664	15.7003	26.3685	25.5343	43.001	49.3759	41.3668	27.5106	21.8241	23.9155	73.4755	22.9751	29.0758	10.5362	7.33593	13.1012	19.4113	7.67855
ENST00000411678.1	AC073065.3	chr2	228666556	228669421	+	ENSG00000118777.6	ENST00000515655.1	ABCG2	chr4	89011416	89152474	-	TRUE	3.17336	2.71567	2.7269	1.64407	2.73121	1.3776	2.67472	11.2393	10.3875	13.8589	7.88353	7.91902	10.8564	11.2048	15.6035	14.7968	9.29622	14.1922	19.8264	18.9244	3.89934	0.15618	0.059363	22.5945	17.6005	1.2953	3.08483	1.39379	1.64962	1.12971	13.5222	1.01452	0.439163	1.46284	1.38244	4.0431
ENST00000413639.1	AC090945.1	chr3	15919554	15921078	+	ENSG00000106348.12	ENST00000343214.4	IMPDH1	chr7	128032355	128050027	-	TRUE	66.8903	79.8965	21.4723	45.2371	46.3244	29.0788	52.461	14.498	19.798	22.1394	26.7175	31.7505	29.9604	28.6681	16.914	18.9492	21.1834	18.2575	10.0116	14.5317	60.7983	82.8179	39.2386	41.3217	48.8112	41.7144	31.948	42.0942	39.5581	42.6195	41.8212	12.4643	12.3986	15.021	19.9308	3.48886
ENST00000472363.1	RP11-125C16.1	chr17	26443265	26443432	-	ENSG00000213741.4	ENST00000245458.6	RPS29	chr14	50050290	50053094	-	TRUE	68.0243	67.6992	49.4817	61.469	61.5241	62.5258	68.6348	27.5047	20.6151	21.086	33.3858	29.3477	20.4821	23.1013	21.9743	26.1382	26.6232	19.7133	35.084	31.379	77.4089	114.369	176.728	104.804	97.997	58.2824	65.8087	56.2989	71.7569	51.576	80.6485	28.4256	20.5797	30.9261	52.9199	26.6395
ENST00000404534.1	RP11-95M15.2	chr6	138026560	138028338	-	ENSG00000179295.10	ENST00000351677.2	PTPN11	chr12	112856718	112947717	+	TRUE	63.3957	44.9772	33.071	73.7069	61.9441	90.433	54.993	58.6034	53.5456	57.4481	55.3105	43.9177	48.0882	64.8023	56.7879	63.9907	56.1044	56.6787	108.683	83.0696	49.8743	111.383	61.6838	53.4815	53.5487	53.132	30.6044	51.7281	27.9205	58.2727	50.9787	23.8283	18.8018	16.8045	20.955	16.738
ENST00000537123.1	RP11-512M8.3	chr12	122806669	122808883	-	ENSG00000144395.12	ENST00000389175.4	CCDC150	chr2	197504356	197597530	+	FALSE	0.965153	0.336911	0.203253	0.356786	0.422233	0.322707	0.326298	0.24074	0.159506	0.272122	0.213638	0.212689	0.214332	0.206266	0.287091	0.226458	0.158227	0.383336	0.896469	0.397411	0.692666	1.5058	4.32573	0.727508	0.489515	0.339204	0.554884	0.278079	1.13601	0.284123	0.450852	0.203203	0.122074	0.780184	0.523437	1.46467
ENST00000428923.1	RP11-401L13.2	chr7	102729111	102730057	-	ENSG00000116791.9	ENST00000340866.5	CRYZ	chr1	75171170	75198714	-	FALSE	14.9685	12.8986	22.8962	25.4934	23.0347	26.7102	30.5514	6.53095	7.96585	5.07569	3.51947	3.2437	5.27617	8.62563	5.41702	10.6003	5.00655	3.87969	10.4892	6.6827	15.2128	24.0257	76.7152	32.3733	32.0239	18.4677	11.4268	25.0968	13.2915	22.3881	22.0782	12.256	7.67645	56.4698	73.317	52.2483
ENST00000444809.1	RP11-196D18.6	chr7	62751896	62764366	-	ENSG00000182111.7	ENST00000418732.1	ZNF716	chr7	57522107	57533265	+	FALSE	0	0	0	0	0	0	0	0	0	0	0	0	0	0	0	0	0	0	0	0	0	0	0	0	0	0	0	0	0	0	0	0	0	0	0	0
ENST00000504215.1	CTD-2122P11.1	chr5	41585984	41587889	-	ENSG00000120438.7	ENST00000321394.7	TCP1	chr6	160199530	160210781	-	FALSE	122.585	109.432	76.4566	108.128	106.488	130.839	102.317	47.7791	57.2622	46.5779	109.377	90.3862	64.5878	83.2945	49.9297	64.2297	51.9557	41.675	93.1773	62.2958	112.899	175.106	220.664	120.729	116.899	100.979	90.2684	98.1458	95.2362	100.873	124.041	54.9794	50.069	55.6357	68.8915	36.9222
ENST00000527152.1	RP11-529A4.7	chr11	89711708	89713829	+	ENSG00000164236.6	ENST00000296657.4	ANKRD33B	chr5	10564495	10650308	+	FALSE	4.78371	3.81551	0.129072	2.24443	2.45382	2.3212	4.92726	3.245	4.63142	4.83683	0.324518	0.631812	8.61312	8.40199	5.41958	0.671021	5.48912	4.15471	0.308906	0.464377	3.11177	8.7219	31.4961	3.80519	3.59914	3.25477	1.98902	3.64682	1.7946	3.09894	5.46149	0.877075	1.135	5.0823	2.2787	0.140323
ENST00000512654.1	RP11-397E7.2	chr4	87797495	87797801	+	ENSG00000146574.10	ENST00000316731.8	C7orf28B	chr7	6837992	6866401	-	FALSE	8.32861	6.8528	10.1513	9.61063	9.26384	9.76665	8.257	3.44727	3.63182	3.7434	8.15945	7.03083	4.26574	5.08257	3.60994	4.19639	3.95277	3.0712	5.68477	3.48206	7.68782	9.95617	9.44467	9.84723	10.1935	7.83213	6.15867	6.86247	7.37295	7.23564	8.77906	3.81837	2.57218	3.55842	3.79347	2.25131
ENST00000419331.1	POM121L3P	chr20	23969929	23971084	+	ENSG00000217261.3	ENST00000412250.2	POM121L4P	chr22	21044319	21045692	+	FALSE	0	0	0	0	0	0	0	0	0	0	0	0	0	0	0	0	0	0	0	0	0	0	0	0	0	0	0	0	0	0	0.028598	0	0	0	0	0
ENST00000552179.1	RP11-290L1.7	chr12	76358579	76358775	+	ENSG00000182117.4	ENST00000328848.4	NOP10	chr15	34633917	34635378	-	TRUE	147.966	172.773	150.071	200.831	171.22	127.076	132.985	58.6529	66.4657	64.5725	75.3806	65.5618	58.425	74.9906	51.4798	71.9168	69.0254	54.411	71.9095	62.244	143.96	349.749	343.968	136.022	121.647	125.396	121.724	118.331	185.32	124.518	117.67	82.0874	86.9772	118.429	156.845	85.555
ENST00000407947.1	RP1-20N4.1	chr6	71785267	71786078	+	ENSG00000126581.7	ENST00000361523.3	BECN1	chr17	40962150	40976310	-	FALSE	51.2894	41.1163	39.412	49.1063	48.1561	65.7703	54.2733	16.655	20.2925	19.3164	39.8639	30.0887	23.4948	31.2215	15.0017	18.342	20.1426	15.9914	24.6102	18.3588	45.1494	70.452	57.6632	41.9053	44.0458	57.5723	46.3859	57.3553	39.1149	67.6933	43.2383	24.4309	20.4471	22.2344	26.2358	9.44175
ENST00000414742.1	RP11-504P24.5	chr1	224218406	224222758	-	ENSG00000147364.11	ENST00000447233.2	FBXO25	chr8	357397	418805	+	FALSE	8.10967	6.04646	8.26684	7.98683	7.79143	9.71003	8.77853	3.21551	4.15191	4.18916	15.6227	12.0755	4.71864	5.96555	3.53319	4.22958	4.51492	3.39405	5.99621	3.61059	7.86284	6.32525	4.34382	9.09558	8.98189	9.10302	6.5869	7.70784	4.75191	7.91959	8.76366	3.78025	2.98487	4.36933	5.22341	5.45404
ENST00000435583.1	RP1-14D6.2	chrX	151851487	151852303	+	ENSG00000147381.7	ENST00000276344.2	MAGEA4	chrX	151081361	151093642	+	FALSE	0	0	0	0	0	0	0	0	0	0	0	0	0	0	0	0	0	0	0	0	0	0	0	0	0	0	0	0	0	0	0	0	0	0	0	0
ENST00000560974.1	RP11-696L21.2	chr15	69126169	69127081	+	ENSG00000005194.9	ENST00000394391.3	CIAPIN1	chr16	57462081	57481439	-	FALSE	29.9786	26.4179	38.9971	24.0432	28.1743	24.8383	28.8961	14.0233	21.9549	17.2749	44.919	42.7056	29.9484	36.5243	14.4239	21.8735	17.9701	14.5605	17.3727	16.3243	30.5364	43.2694	43.1243	27.9881	30.8891	28.2546	29.0019	27.2829	38.3874	29.2575	26.0458	25.2902	23.7245	24.3873	36.674	15.6675
ENST00000415616.1	YWHAQP5	chr2	99310572	99311953	+	ENSG00000134308.8	ENST00000539979.1	YWHAQ	chr2	9724397	9770581	-	FALSE	208.581	167.046	155.874	264.018	244.416	322.402	204.269	166.079	168.007	134.651	412.209	276.79	145.527	210.845	157.807	204.946	142.046	131.882	250.549	169.65	194.234	321.652	240.887	298.222	250.944	227.408	151.145	216.569	205.055	224.306	248.823	86.8819	59.4377	77.2408	135.194	38.8448
ENST00000511806.1	RP11-313F23.1	chr12	34317708	34319889	-	ENSG00000196230.7	ENST00000327892.8	TUBB	chr6	30687978	30693203	+	TRUE	289.58	248.314	151.495	332.456	299.725	278.209	238.332	116.573	161.019	86.5862	249.479	208.09	160.961	195.682	88.8501	210.729	102.979	73.4415	149.341	110.352	224.84	891.788	1285.7	355.06	370.613	311.709	215.289	261.371	243.059	269.519	311.547	113.497	88.4642	77.2399	128.946	105.387
ENST00000433871.1	CIDECP	chr3	10059181	10065431	-	ENSG00000187288.6	ENST00000336832.2	CIDEC	chr3	9908398	9920740	-	TRUE	908.893	575.422	1.01345	0.821536	20.3506	1.02928	4.90096	0.214422	0.166748	0.376837	0.120484	0.163486	0.276458	0.237544	0.153852	0.155519	0.419841	0.260722	0.208681	0.174822	331.192	1.81023	0.392986	3.37312	0.661313	4.7895	6.70409	0.973631	0.178563	0.626241	3.51253	0.849032	0.455368	0.126468	0.0665166	0.856313
ENST00000436100.1	RP11-316M21.8	chr10	101874174	101874980	-	ENSG00000167460.9	ENST00000538887.1	TPM4	chr19	16178348	16213813	+	FALSE	342.493	312.036	89.9097	653.442	542.195	565.071	283.487	39.1602	39.7971	40.1927	242.196	206.127	46.0611	53.5806	44.9159	45.2603	33.4696	39.4154	89.5172	48.8208	294.392	1192.26	304.334	439.894	385.696	239.977	155.343	213.744	278.7	213.715	413.121	98.6874	34.9567	76.0907	112.613	18.5619
ENST00000526238.1	RP11-72M10.8	chr11	55047425	55047765	+	ENSG00000229689.1	ENST00000442128.1	AC009237.1	chr2	96194603	96198143	+	FALSE	0.660511	0.55659	0.240344	0.342493	0.441662	0.272196	0.631047	0.426796	0.425959	0.769169	3.54238	5.35955	0.545789	0.461307	0.46308	0.712975	1.01087	0.688381	0.556094	0.440391	0.968243	1.88203	2.07668	0.6865	1.00149	0.733405	0.631506	0.773572	0.524474	0.786147	0.856111	0.277597	0.353634	0.317873	0.776862	0.339234
ENST00000426873.1	AC026194.2	chr3	9642432	9644412	+	ENSG00000138166.4	ENST00000369583.3	DUSP5	chr10	112257596	112271302	+	FALSE	23.2183	57.605	17.0576	13.9812	21.9979	10.724	31.3464	5.02587	6.88083	6.30294	81.9743	66.5757	8.44655	9.172	6.69311	6.90352	8.9488	6.59812	7.58785	4.50122	44.8417	64.207	120.702	19.3177	13.3627	21.814	21.4732	11.0241	110.464	8.71756	27.6058	19.9018	10.7815	17.3237	24.4638	8.85383
ENST00000404287.1	MESTP1	chr6	129250144	129251134	-	ENSG00000106484.8	ENST00000223215.4	MEST	chr7	130131934	130146133	+	FALSE	80.3408	120.762	55.8768	4.3965	11.3393	3.76751	3.98367	6.56736	8.31273	7.48387	3.72533	3.09512	8.42128	10.8764	5.15868	13.0594	9.36253	4.86498	6.38515	5.33361	52.8321	3.23822	2.77132	5.59484	8.73167	6.03472	14.1841	2.13631	5.88807	1.62534	16.3824	4.17688	1.1664	10.574	15.5101	14.5444
ENST00000457210.1	RBM22P6	chrX	52228192	52229056	-	ENSG00000086589.7	ENST00000199814.4	RBM22	chr5	150070356	150080669	-	FALSE	41.0441	37.4357	24.7799	42.6093	38.5466	36.8767	34.9079	17.8806	18.42	20.8549	53.4159	46.2299	21.0066	24.232	18.2579	21.9169	22.6142	17.798	31.1054	19.4468	41.495	40.5453	53.4483	44.5206	51.5812	30.8843	29.3595	29.9754	26.6096	28.324	50.1871	15.4472	12.5448	17.8273	29.7422	13.6152
ENST00000398689.2	RP11-312P12.2	chr10	76414714	76415889	+	ENSG00000168495.7	ENST00000306433.4	POLR3D	chr8	22102617	22108680	+	FALSE	9.79128	13.5362	7.64602	13.7359	13.3955	10.7228	12.2154	3.19495	3.7611	3.3249	8.4181	8.37496	4.87013	5.19808	3.35453	4.22403	3.6042	2.9051	5.8328	3.93095	11.1112	23.1056	22.303	14.4442	16.4958	10.5621	8.33626	10.2684	10.554	10.3867	16.6745	5.48234	4.07985	4.86363	6.9819	3.09898
ENST00000503054.1	CTD-2313F11.4	chr5	54368843	54392381	+	ENSG00000145649.7	ENST00000274306.6	GZMA	chr5	54398476	54406080	+	FALSE	4.36249	5.6087	1.18572	3.65348	3.67413	0.971331	2.87419	0.374305	0.218763	0.343564	0.17835	0.184845	0.214729	0.251542	0.403516	0.534036	0.26304	0.386746	1.8404	0.672305	2.97141	0	0.206676	5.54373	7.0719	1.0054	4.43736	1.11837	2.52175	1.19589	4.67288	0.975893	0.418	1.05759	1.35483	2.90897
ENST00000523425.1	RP11-759A9.2	chr8	51403355	51404025	+	ENSG00000117525.9	ENST00000334047.7	F3	chr1	94994781	95007356	-	FALSE	135.788	166.652	23.7155	36.1322	54.9554	47.4783	56.2073	52.5684	51.1536	75.2439	7.28246	10.8492	52.7305	46.9403	26.1415	20.2261	60.4646	57.7467	17.3819	23.6517	108.43	142.578	0.22588	73.8037	62.9648	22.1354	64.9642	24.2868	41.9569	15.714	109.136	10.86	13.76	15.1517	6.3379	2.11394
ENST00000508433.1	RP11-89B16.2	chr4	54793666	54794305	-	ENSG00000139579.7	ENST00000341463.5	OBFC2B	chr12	56618185	56623628	+	FALSE	26.0532	19.4756	37.7583	34.221	31.1063	32.6295	31.8472	24.956	35.1496	33.1128	47.115	43.0927	42.4925	48.017	24.1533	30.4555	35.0281	28.1427	27.2157	26.2332	25.2676	40.5885	49.9939	34.5883	34.8158	32.8679	24.7148	29.4585	20.5217	30.3862	35.2616	13.4942	10.1425	16.0496	20.861	10.1915
ENST00000451818.1	RP11-90O23.1	chr1	203626095	203626888	-	ENSG00000164346.5	ENST00000296802.5	NSA2	chr5	74062817	74072737	+	FALSE	98.1695	91.0785	70.3228	96.6429	101.308	117.217	109.505	34.4551	33.8834	36.8922	57.3099	45.0406	33.5054	39.5643	29.0535	35.1332	44.1162	30.4294	54.4754	36.1083	98.7523	150.591	165.072	146.166	154.505	111.033	74.7221	94.2575	70.706	90.0733	122.137	38.2729	27.0204	43.662	59.2116	25.765
ENST00000548295.1	RP11-554L12.3	chr12	39388605	39390684	-	ENSG00000090402.3	ENST00000264382.3	SI	chr3	164696686	164796283	-	TRUE	0	0	0	0	0	0	0	0.00439195	0.00768478	0	0	0	0.0125201	0.0097663	0.00832538	0.00843284	0.0091931	0	0	0	0	0	0	0	0	0.0248227	3.33166	0	0	0	0	0	0	0	0	0
ENST00000434626.1	AC108059.2	chr2	128908728	128908878	-	ENSG00000232112.3	ENST00000438607.2	CCDC72	chr3	48481667	48485616	+	FALSE	237.191	242.36	222.659	261.009	267.486	244.966	208.14	307.64	331.103	286.544	332.398	281.504	278.923	329.159	265.154	338.852	328.512	272.707	357.59	304.004	253.119	344.926	393.97	344.234	309.878	189.933	189.274	190.754	249.609	171.541	255.588	151.671	120.4	191.125	291.031	110.036
ENST00000484185.1	RPL35AP30	chr12	120397228	120397558	+	ENSG00000182899.10	ENST00000448864.1	RPL35A	chr3	197677065	197682722	+	TRUE	515.025	465.039	313.75	472.172	472.06	539.732	447.846	157.524	140.195	144.614	232.052	193.002	125.183	146.756	127.118	151.794	175.27	127.234	185.404	165.373	579.036	652.032	811.858	777.821	814.442	453.612	322.41	443.981	397.14	397.641	649.537	199.083	154.757	172.984	279.174	106.949
ENST00000418249.1	RP11-386I23.1	chr1	93396902	93397643	+	ENSG00000121211.3	ENST00000240488.3	MND1	chr4	154265801	154336270	+	FALSE	0.330364	0.291752	0.349096	0.543941	0.393816	1.51513	0.517262	0.44835	0.437095	0.395032	0.362482	0.35136	0.413006	0.520879	0.677878	0.667687	0.43007	0.411793	1.10475	0.721126	0.339914	5.90166	27.4274	0.403584	0.292862	0.447925	1.15813	0.313552	2.79883	0.298449	0.171506	0.121433	0.0656796	0.255663	0.584548	0.12418
ENST00000448737.1	RP13-158L7.2	chrX	123338349	123339656	-	ENSG00000109971.8	ENST00000528292.1	HSPA8	chr11	122930184	122932832	-	FALSE	271.246	426.407	349.126	509.005	426.853	327.841	338.74	197.41	271.028	257.88	662.845	647.616	510.686	513.444	202.791	351.998	298.65	218.846	390.223	283.062	256.863	808.999	989.888	282.12	266.137	362.702	316.962	433.329	410.661	492.605	317.195	289.795	294.792	315.443	495.147	160.829
ENST00000461606.1	RPL9P28	chr17	46768478	46769056	-	ENSG00000163682.10	ENST00000295955.9	RPL9	chr4	39455744	39460568	-	FALSE	1758.74	1723.14	934.73	1709.66	1649.23	1901.37	1776.45	589.87	509.165	491.39	1139.01	894.947	478.921	578.548	481.001	576.469	669.031	446.173	739.072	631.433	2034.66	2054.18	2950.83	2614.71	2528.56	1812.76	1170.07	1621.9	1331.18	1514.51	2147.74	606.853	392.057	651.342	918.116	414.052
ENST00000418437.1	ESRRAP2	chr13	21834171	21835719	+	ENSG00000173153.9	ENST00000405666.1	ESRRA	chr11	64073699	64084215	+	FALSE	34.0755	33.0179	34.5612	24.2574	27.9624	26.5558	46.1091	13.0587	17.5739	18.418	42.5599	45.0056	24.2694	25.8303	15.1533	13.0069	14.5398	16.6338	14.7604	17.742	30.9179	27.8306	33.7167	22.2424	26.0224	38.4989	68.2909	38.3222	67.3519	42.3302	23.7563	65.6203	78.0073	49.1371	61.2962	42.3002
ENST00000432623.1	LL22NC03-123E1.5	chr22	22583115	22584865	-	ENSG00000105176.11	ENST00000542441.1	C19orf2	chr19	30433425	30506611	+	FALSE	24.4338	23.236	26.4592	26.8289	27.0534	31.5575	33.2684	16.7599	14.4701	14.7862	22.7523	19.2303	13.3496	16.2348	14.9551	19.767	15.0315	13.2259	31.2367	21.3169	25.2182	40.3787	37.2415	35.7727	33.7671	27.9706	19.2493	23.8835	20.3461	24.9449	27.8164	11.4913	8.29369	11.5424	14.7661	8.26944
ENST00000523026.1	RP11-252I14.2	chr5	179684680	179685366	+	ENSG00000135747.7	ENST00000366503.2	ZNF670	chr1	247200086	247242057	-	FALSE	NA	NA	NA	NA	NA	NA	NA	NA	NA	NA	NA	NA	NA	NA	NA	NA	NA	NA	NA	NA	NA	NA	NA	NA	NA	NA	NA	NA	NA	NA	NA	NA	NA	NA	NA	NA
ENST00000447458.1	RP3-378P9.2	chrX	116533415	116534044	+	ENSG00000113649.7	ENST00000296702.5	TCERG1	chr5	145826875	145891524	+	FALSE	30.1372	26.0898	16.0872	27.1959	28.9	30.5046	37.7646	9.22703	13.1783	13.2537	68.1071	70.6407	22.4006	20.5874	11.4011	14.8273	16.1277	10.6412	15.2018	10.0861	33.4088	37.3367	66.1866	41.0202	43.7153	30.7276	25.4229	26.4519	25.5726	25.2878	45.6494	12.1412	8.53175	10.0957	26.106	8.16105
ENST00000401504.1	YAP1P1	chr6	147728024	147729340	+	ENSG00000137693.8	ENST00000531439.1	YAP1	chr11	101981580	102100694	+	TRUE	81.6629	57.3169	33.7979	189.668	122.253	180.345	102.649	8.89469	10.317	11.4382	4.72066	7.94283	10.2903	8.71408	6.40203	8.44349	10.9941	8.02309	7.56276	8.81866	65.1602	118.053	0.148689	118.975	108.4	69.1298	39.3334	77.9335	73.5988	80.6864	85.7877	27.7473	13.6489	22.5593	39.4859	16.0715
ENST00000420790.1	PGAM1P3	chr3	40364206	40364770	-	ENSG00000171314.6	ENST00000334828.5	PGAM1	chr10	99185917	99193198	+	FALSE	45.8749	44.1999	76.9755	68.3149	61.211	65.8861	54.383	39.5099	59.6444	45.4484	69.6088	65.1701	69.9004	91.4779	33.9151	53.3191	48.4235	41.4226	38.5854	46.3093	40.182	170.705	329.556	63.7327	45.3745	52.9205	41.0822	65.0412	116.172	74.0222	47.1013	44.7375	26.7451	28.6822	33.9055	20.8345
ENST00000441891.1	AC007969.4	chr2	172349415	172349605	+	ENSG00000120686.7	ENST00000437952.1	UFM1	chr13	38924133	38933918	+	TRUE	47.2588	45.2416	31.796	49.4365	52.9296	49.6497	42.1116	32.9552	29.164	27.5248	48.3743	36.1645	22.2055	33.585	33.1821	38.8891	29.2448	24.8972	57.7967	34.9505	45.9558	90.0619	59.76	67.1776	74.8159	39.8451	34.7772	35.0997	31.073	33.6211	58.9852	18.7342	12.353	27.4774	44.9323	21.6326
ENST00000399029.2	RP5-1053E7.3	chr1	28446958	28447832	-	ENSG00000134108.7	ENST00000256496.3	ARL8B	chr3	5163905	5222596	+	FALSE	69.8501	60.7274	59.7997	84.654	80.125	97.5205	79.0401	54.8595	71.1918	61.7782	105.189	66.502	61.0499	113.275	52.0754	67.7248	65.2915	48.1899	81.4406	50.9375	65.9352	106.911	74.7824	81.8999	80.2265	66.9035	43.7248	63.7204	102.253	64.5658	70.3831	35.3706	28.5747	28.5342	42.1059	21.9883
ENST00000484956.1	MTND1P3	chr7	141503501	141504452	-	ENSG00000198888.2	ENST00000361390.2	MT-ND1	chrM	3307	4262	+	TRUE	28162.9	24195.2	26468.8	8750.71	11983.2	10761.7	14978.2	39954.5	38019.8	38308.1	23043	30607	44249.1	33268.4	39582.1	34501.3	35612.3	40902.9	31192.7	42117.3	24759.3	6152.88	7050.2	7649.3	9605.29	20366.2	22510	19193.8	9492.27	20307.1	13507.1	33727.8	39102.2	33272.7	32532.4	20800.2
ENST00000489972.1	RP11-723C11.2	chr7	140135116	140135587	-	ENSG00000103202.7	ENST00000219479.2	NME4	chr16	447209	450759	+	FALSE	79.8758	82.0104	107.981	126.382	115.659	122.982	142.445	42.0575	43.0213	37.9989	62.8254	65.1928	42.94	40.245	35.6287	45.2759	45.7596	33.3139	31.6223	35.2097	71.3499	159.572	87.6619	118.897	115.08	198.902	73.1984	143.404	32.052	130.945	116.524	38.8792	31.8147	27.5812	42.3744	62.2424
ENST00000528404.1	FAM90A25P	chr8	12272593	12275599	-	ENSG00000229924.2	ENST00000432515.1	RP11-1286E23.4	chr4	9174899	9177893	+	FALSE	0	0	0	0	0	0	0	0.0101218	0.0106049	0.0129375	0.0263409	0.0265482	0.0169507	0.0125352	0.0098703	0.00916147	0.0169908	0.00944676	0.00897352	0.00859679	0	0	0	0	0.00967811	0	0	0	0	0	0	0	0	0	0	0
ENST00000554427.1	RP1-261D10.1	chr14	71797059	71797455	-	ENSG00000120509.6	ENST00000239666.4	PDZD11	chrX	69506445	69509829	-	FALSE	33.1981	33.0434	38.346	46.6614	43.9098	41.4714	37.972	41.2183	50.0616	39.9219	31.1205	29.7857	46.6258	59.25	38.9216	54.3014	41.329	33.3574	47.7515	48.0475	33.4986	81.0801	45.8324	41.0845	37.2177	34.9274	32.3858	33.4111	43.8568	33.8353	35.972	26.659	19.6612	26.1159	33.0775	13.0306
ENST00000443818.1	AC011742.3	chr2	26363132	26364133	-	ENSG00000213853.4	ENST00000536829.1	EMP2	chr16	10626706	10653011	-	TRUE	46.5069	48.4272	6.60998	97.8849	65.9908	66.8479	39.4308	6.07574	5.78064	7.70787	3.74834	5.04031	6.1344	5.68282	5.78689	7.17201	5.8708	6.69926	7.2704	8.48797	50.8154	41.6624	0.259723	44.5359	47.3266	51.9066	42.1564	50.9525	115.455	43.2275	53.478	25.5439	19.4064	5.96116	13.4451	18.134
ENST00000445718.1	RP13-210D15.1	chrX	134335662	134349163	+	ENSG00000169551.8	ENST00000276241.6	CXorf48	chrX	134290461	134305322	-	FALSE	0.0113538	0	0.0271992	0	0	0	0	0.0359829	0.0819765	0.0583868	0.0169838	0	0.123595	0.114409	0.0450792	0.0459261	0.0855358	0.0477431	0	0.0189893	0.0195828	0	0	0	0.0139249	0	0	0	0	0	0	0	0	0.00980734	0	0
ENST00000555080.1	RP11-305B6.1	chr14	44589413	44589964	-	ENSG00000110696.4	ENST00000228136.4	C11orf58	chr11	16759948	16777770	+	FALSE	104.916	93.1695	69.514	120.964	120.869	147.46	92.066	42.4956	48.5509	47.255	82.9248	62.6318	42.7365	58.3532	38.935	54.3959	52.639	37.1225	69.0259	44.5406	102.496	134.215	132.943	125.18	127.003	96.5947	58.014	95.6097	65.3975	91.1918	110.368	48.862	34.5324	43.8295	66.958	26.1756
ENST00000424327.1	OR10T1P	chr1	158414858	158415804	-	ENSG00000198965.3	ENST00000368152.1	OR10R2	chr1	158449668	158450675	+	FALSE	0	0	0	0	0	0	0	0	0	0	0	0	0	0	0	0	0	0	0	0	0	0	0	0	0	0	0	0	0	0	0	0	0	0	0	0
ENST00000503155.1	RP11-311D14.1	chr4	106600207	106601251	-	ENSG00000107625.6	ENST00000373585.3	DDX50	chr10	70661034	70706603	+	FALSE	41.8653	34.6355	22.6087	48.3792	46.107	60.8005	45.7434	10.8892	12.3061	13.0504	34.3827	28.2659	15.3428	16.5691	10.7065	14.1191	14.3796	10.5104	15.0048	10.9502	39.9804	58.1286	64.6146	61.0321	62.7833	46.5365	27.4509	41.3293	25.8512	41.9836	51.7174	16.8007	10.3954	15.2895	26.9224	8.23169
ENST00000434203.1	RP11-32I2.1	chr9	28598666	28599290	-	ENSG00000110906.8	ENST00000228495.6	KCTD10	chr12	109886461	109915349	-	FALSE	51.3674	39.2094	23.2428	119.843	87.2226	133.718	44.1343	8.05296	9.77451	9.16998	16.858	16.3101	11.0939	12.7105	9.16356	16.3067	10.2158	9.21929	11.7738	10.4492	43.0595	64.4296	23.9868	43.8699	49.5174	52.0438	33.0826	53.6438	29.061	57.4673	43.3083	15.401	8.4954	14.9925	21.6886	4.69668
ENST00000538746.1	RP11-318G8.2	chr12	25588515	25589172	-	ENSG00000179083.5	ENST00000322139.4	FAM133A	chrX	92929012	92967273	+	FALSE	0.04815	0.0257127	0.278918	1.63265	2.47195	2.86519	0.0601947	2.34217	3.07812	2.74032	4.43951	3.41998	3.25267	4.5174	2.09984	5.20183	5.03867	2.42335	3.19924	2.33466	0.0857158	0.0493527	0	1.00505	0.646297	0.172203	0.0744937	0.0763887	0	0.0678958	0.395115	0.332466	0.0610992	0.0246408	0.0385685	0.0240538
ENST00000529375.1	RP11-360K13.2	chr11	96513671	96514225	-	ENSG00000166971.9	ENST00000300245.3	AKTIP	chr16	53525192	53537170	-	FALSE	31.5664	21.5607	16.7072	45.3103	43.2069	51.4613	30.2715	38.4561	42.5565	32.1565	49.0294	41.2621	42.0385	54.3969	34.0029	42.5129	33.5829	28.2491	53.91	40.2302	27.4499	13.8676	9.54338	32.5072	31.7301	32.1926	18.2854	33.1385	23.9986	34.007	27.1895	22.6331	22.4429	14.9649	19.6365	10.2872
ENST00000437526.1	RP11-322I2.2	chr10	37233039	37233666	-	ENSG00000079277.14	ENST00000371945.4	MKNK1	chr1	47023091	47069909	-	FALSE	41.7861	36.3702	23.4446	44.3108	39.6875	32.9753	33.8417	11.2512	12.0928	10.6234	35.0003	37.9183	19.1543	16.3674	10.2768	12.8314	10.5809	8.6332	11.4284	10.4623	31.8512	16.4058	18.5871	36.6253	38.4578	43.5979	30.7104	34.0626	26.3753	31.9362	42.2429	18.1243	12.3312	14.1912	18.1962	13.2004
ENST00000416584.1	RP11-809F4.1	chr3	175785830	175786696	-	ENSG00000149547.9	ENST00000278903.6	EI24	chr11	125439298	125454574	+	FALSE	69.6438	63.9348	34.7849	71.2646	72.7615	80.9607	76.5122	29.8335	35.487	37.6053	57.0312	51.8118	39.2878	47.4731	29.8377	34.932	41.6597	33.3689	46.3854	31.7347	67.1883	145.126	58.9822	77.3247	72.0123	75.8831	59.9381	68.215	90.626	71.505	66.8305	33.7817	26.4429	33.4229	48.5689	96.442
ENST00000503899.1	AC005488.11	chr7	72440345	72442258	+	ENSG00000077800.7	ENST00000429879.1	FKBP6	chr7	72742336	72755296	+	FALSE	0.0573716	0.0417374	0.0490346	0.0435252	0.0439458	0.026658	0.0477261	0.0271095	0.0274121	0.0393144	0.0558791	0.0613848	0.03522	0.0324257	0.039859	0.0421135	0.0394858	0.0382435	0.110864	0.062039	0.0624603	0.0156885	0.0146708	0.091044	0.0556704	0.0310314	0.0304542	0.0340742	0.0233092	0.03292	0.0711073	0.0111524	0	0.021865	0.0244565	0.0278407
ENST00000433767.1	UBE2Q2P4Y	chrY	26378973	26385131	-	ENSG00000140367.6	ENST00000426727.1	UBE2Q2	chr15	76136385	76193380	+	FALSE	34.8644	28.4875	28.5249	44.1489	41.4492	46.6939	39.1875	12.8866	15.0437	9.63741	20.9973	17.3429	15.4052	18.5196	12.4511	18.4276	9.19483	8.53267	30.0924	18.3244	30.1251	46.1249	26.3515	37.0605	37.8308	52.4153	25.3856	37.3643	16.8629	41.3748	32.5231	14.6992	8.99763	12.9128	19.4823	2.51457
ENST00000555758.1	RHOQP1	chr14	50066712	50067290	+	ENSG00000119729.6	ENST00000238738.4	RHOQ	chr2	46769867	46810260	+	FALSE	128.365	106.302	34.9245	109.125	118.428	154.055	92.9297	33.8211	31.6537	51.4651	19.5734	20.8434	31.5418	36.4241	28.7023	40.5955	47.9159	45.6988	48.7076	54.7213	79.0927	78.8386	54.9845	110.673	89.8327	92.132	43.1746	93.8476	18.585	96.4111	93.3115	67.7444	104.906	27.1761	33.91	10.1262
ENST00000547295.1	BNIP3P1	chr14	28733760	28734343	+	ENSG00000176171.7	ENST00000368636.4	BNIP3	chr10	133781578	133795435	-	FALSE	38.9218	30.6264	22.7056	21.7878	20.6	18.8362	27.4661	35.8568	43.6958	31.0494	63.5827	58.1572	47.6282	63.8055	35.1354	38.9851	29.7337	27.0146	39.8539	35.4212	30.6324	93.6841	76.9591	31.5421	29.7723	21.8253	11.3644	21.8564	19.3411	21.6364	21.0322	28.6185	32.8756	27.5503	26.7215	42.0021
ENST00000402039.1	RP11-134L4.1	chr6	154897443	154898213	+	ENSG00000198034.6	ENST00000316084.6	RPS4X	chrX	71491892	71497150	-	FALSE	804.855	725.289	393.131	765.497	776.382	843.541	833.37	236.18	191.931	197.342	322.789	268.076	188.117	203.143	187.26	245.396	254.101	171.831	344.847	239.29	927.841	1038.83	1302.69	1506.31	1528.32	731.977	562.765	661.193	693.502	638.662	1168.03	256.816	163.133	313.346	422.348	148.797
ENST00000450481.1	USP9YP12	chrY	26092074	26098440	-	ENSG00000114374.8	ENST00000453031.1	USP9Y	chrY	14958970	14971537	+	TRUE	8.56746	6.92117	8.59336	10.9638	9.16821	10.8948	9.27952	2.60211	4.27003	3.72901	19.8655	20.7274	6.48035	6.85163	3.03294	4.81888	4.20828	2.73316	4.24096	3.26852	7.32663	11.0816	12.0752	0.0116729	0.0179201	9.92168	4.41523	10.2184	8.30327	9.34334	0.034317	4.61202	2.37798	4.50612	8.88885	2.15646
ENST00000425910.1	GS1-164F24.1	chrX	140474987	140475271	+	ENSG00000119013.4	ENST00000237889.4	NDUFB3	chr2	201936462	201950473	+	TRUE	45.6214	51.0427	73.1761	55.9731	60.8767	52.3396	50.0373	52.5253	67.0543	55.9916	67.4454	58.2647	60.8401	81.3381	50.616	62.0974	57.915	49.4042	61.6396	62.5411	44.7035	99.1023	128.536	49.2124	44.9591	60.8266	67.0304	51.6524	79.766	57.2967	45.4916	121.677	144.967	67.5418	112.74	36.8917
ENST00000514289.1	RP1-158I15.1	chrX	101428072	101439994	+	ENSG00000124678.12	ENST00000418521.2	TCP11	chr6	35086046	35116387	-	FALSE	0.200413	0.0834648	0.0911684	0.177439	0.176172	0.177493	0.138452	0.0872977	0.116763	0.097437	0.0636706	0.0801361	0.13621	0.131745	0.0838024	0.109833	0.119383	0.0869294	0.11961	0.0830976	0.190989	0.207212	0.0699886	0.210931	0.417317	0.111125	0.0788941	0.108667	0.0820658	0.118613	0.111722	0.0753975	0.0248382	0.259232	0.110709	0.0452199
ENST00000514750.1	RP11-659O3.3	chr4	117347821	117352048	-	ENSG00000139842.10	ENST00000375440.4	CUL4A	chr13	113863858	113917896	+	FALSE	35.6262	26.46	23.4074	31.9018	31.2399	34.5489	32.0081	7.3193	8.21612	8.63738	28.1599	26.0256	9.93744	10.7988	7.50342	10.5264	8.87833	7.14526	15.5857	9.93094	31.2649	49.4907	36.7737	35.6866	36.1813	31.2854	24.4911	32.3212	26.5398	31.8458	33.7423	23.6454	23.2067	12.4931	17.212	14.0948
ENST00000424803.1	RP5-1014O16.10	chrX	148842440	148842535	+	ENSG00000185247.10	ENST00000412632.2	MAGEA11	chrX	148769894	148798119	+	FALSE	0	0	0	0	0	0	0	0	0	0	0	0	0	0	0	0	0	0	0	0	0	0	0.0480846	0.0358902	0	0	0	0	0.147598	0	0	0	0	0	0	0
ENST00000424289.1	RP11-52I18.1	chr1	179969573	179969943	-	ENSG00000138326.12	ENST00000372360.3	RPS24	chr10	79793623	79800455	+	TRUE	443.403	451.88	307.999	382.919	418.909	433.219	487.575	185.445	159.214	129.94	254.741	202.819	132.371	159.323	141.491	164.533	156.379	116.597	241.835	186.597	528.828	734.068	881.717	793.894	794.374	455.457	370.15	418.536	506.762	387.499	551.232	194.84	137.558	181.116	310.649	115.799
ENST00000428051.1	AL121578.5	chrX	37805137	37806028	+	ENSG00000052802.8	ENST00000507013.1	MSMO1	chr4	166248819	166261503	+	TRUE	15.2181	18.4581	55.7965	19.4912	16.813	15.0932	16.0078	36.3279	44.9967	22.7134	28.6984	25.1623	40.3034	54.3111	33.7735	51.3802	23.4086	20.1006	98.46	22.7468	17.1603	51.5549	73.096	15.036	18.5489	11.9598	20.7261	11.7002	137.468	11.4708	18.1904	9.85357	3.57047	24.5158	48.006	125.987
ENST00000520036.1	ACTBP6	chr8	85860820	85861909	+	ENSG00000184009.2	ENST00000331925.1	ACTG1	chr17	79476999	79479827	-	TRUE	1833.7	2043.25	1072.14	2748.68	2438.91	2520.68	1545.48	580.701	714.518	613.653	541.951	568.106	774.272	827.021	551.611	719.121	803.326	519.442	1024.5	637.15	1764.48	4888.22	4010.53	2201.79	2320.59	1260.7	1504.59	1215.86	2732.37	1045.74	1969.6	546.902	221.138	828.959	1143.89	415.923
ENST00000551867.1	RP11-776A13.2	chr12	30607852	30645235	+	ENSG00000133687.10	ENST00000540901.1	TMTC1	chr12	29653757	29819201	-	FALSE	27.662	27.7615	9.53925	26.6901	33.6576	57.8387	19.9268	3.74447	6.2322	8.22345	0.819874	1.42854	4.04446	6.92604	5.02144	8.23368	13.0019	5.73574	2.67052	4.6218	22.4555	39.1508	0.436655	14.219	17.4555	17.9273	8.45103	22.359	3.83395	22.5713	17.7851	7.75218	7.453	7.68282	5.63785	0.854817
ENST00000507524.1	RP11-336M17.1	chr4	27586767	27587766	+	ENSG00000089289.11	ENST00000356413.4	IGBP1	chrX	69353313	69386174	+	TRUE	88.7602	72.6295	53.0045	78.064	72.4982	101.803	95.753	28.6808	34.6956	31.0259	75.9867	63.5263	41.3457	46.2326	28.2501	37.637	35.5087	25.0018	54.8036	33.1696	84.6094	85.7065	107.765	113.898	143.603	94.1868	69.7188	71.6228	61.0359	63.2796	106.84	39.3689	31.9102	42.5827	42.2868	12.2781
ENST00000452936.1	AC009477.7	chr2	131938726	131938942	-	ENSG00000007171.11	ENST00000379105.3	NOS2	chr17	26083792	26127555	-	TRUE	0.469069	0.405924	0.582485	0.511844	0.473444	0.702882	0.311762	0.8173	1.35777	0.631187	1.68765	1.71947	4.64759	4.22731	0.643181	0.72744	0.956772	0.561878	0.592587	0.51331	0.531683	0.0142316	0.0490263	0.524395	0.681777	0.55837	3.22301	0.469146	0.0952547	0.371091	0.707574	0.131984	0.140029	0.989988	2.18604	0.0582929
ENST00000420409.1	KRT8P29	chr1	203841702	203843315	-	ENSG00000170421.6	ENST00000552150.1	KRT8	chr12	53291081	53320253	-	TRUE	3.84304	61.9619	21.3846	33.3217	43.4648	4.11965	58.2525	0.29086	0.140604	0.155755	1.19641	1.16483	0.185113	0.142816	0.242013	1.28921	0.157607	0.135014	0.354437	0.446189	63.9643	2.86064	0.316624	10.9637	11.7645	25.2609	426.587	65.3781	21.9518	103.227	39.2327	46.1525	23.6414	72.3084	107.996	106.818
ENST00000342824.5	AC025627.8	chr17	20446793	20454276	-	ENSG00000129204.10	ENST00000250066.6	USP6	chr17	5031687	5078329	+	FALSE	0.556525	0.258629	0.200618	0.216636	0.273646	0.193379	0.310068	0.294336	0.304313	0.35444	0.860195	0.794567	0.394863	0.392243	0.38283	0.426833	0.375481	0.281307	0.673943	0.348534	0.906835	0.181614	0.254078	0.493002	0.654693	0.382468	0.275639	0.321186	0.17998	0.305796	0.595299	0.147861	0.0656784	0.279724	0.711115	0.102744
ENST00000414066.1	RP11-162G10.1	chr10	38107534	38109910	-	ENSG00000146872.11	ENST00000346027.4	TLK2	chr17	60556386	60692839	+	TRUE	15.5206	12.4228	9.54173	15.0439	14.9782	20.1435	15.522	5.64743	6.84214	6.50116	16.67	13.8012	8.01596	9.34792	6.18874	7.97792	6.64918	5.67159	11.7174	7.89702	14.0406	19.7408	20.9876	16.8771	18.0391	15.9156	11.7043	15.167	11.8146	15.7391	16.068	6.7722	5.79988	5.57629	9.24348	4.0956
ENST00000434499.1	RP11-145A3.4	chr1	225990850	225991155	+	ENSG00000143768.7	ENST00000420304.2	LEFTY2	chr1	226124298	226129083	-	FALSE	0.583063	0.468316	0.428185	23.7652	8.42587	12.0555	0.443493	0.135136	0.096049	0.186886	0.0697073	0.107651	0.1048	0.086718	0.0690911	0.191956	0.283531	0.147344	0.128048	0.229897	0.506473	0	0.0237841	16.1766	37.0439	0.921037	0.665262	0.244765	0.0482631	0.1326	3.30821	1.14467	0.272577	0.129255	0.181888	0.0211335
ENST00000443064.1	RP11-472F19.2	chr1	78636145	78636998	-	ENSG00000189050.9	ENST00000305783.8	RNFT1	chr17	58029601	58042080	-	FALSE	16.0018	14.2895	13.6946	9.2853	10.6586	8.17435	10.0062	2.5012	2.79471	3.69397	14.3094	12.8156	3.44227	3.72855	2.75659	4.08183	3.76378	2.95948	4.10783	3.07278	15.0705	12.8684	6.38339	12.6668	13.0818	8.33232	10.9525	7.56758	9.59976	7.48735	9.63667	5.05179	3.60437	4.00213	5.71259	9.83731
ENST00000543613.1	RP11-707G14.8	chr11	73632710	73633241	-	ENSG00000111229.9	ENST00000228825.7	ARPC3	chr12	110872630	110888212	-	FALSE	190.862	180.801	163.965	216.723	212.9	198.298	163.325	89.065	90.3299	111.86	87.8027	76.0198	100.257	121.891	86.2414	99.6763	119.363	92.3182	147.143	90.7051	173.503	358.08	427.379	179.211	184.655	144.787	164.029	139.799	296.95	145.784	170.399	65.6268	45.9126	109.254	165.468	70.726
ENST00000528022.1	BCAS2P1	chr11	82843098	82845779	+	ENSG00000116752.5	ENST00000369541.3	BCAS2	chr1	115110178	115124260	-	FALSE	48.2242	43.4475	43.7229	56.5353	52.4571	64.5921	49.9805	40.8273	54.176	40.6921	79.2046	59.56	51.881	75.4645	37.3967	62.2565	46.4754	33.1641	50.603	47.0245	47.6576	67.9557	68.0095	49.0585	49.6169	47.8103	34.8654	43.9144	51.6843	41.9059	53.2622	27.6567	22.6902	28.3968	44.005	23.0451
ENST00000436482.1	MAGEA7P	chrX	148889876	148890817	+	ENSG00000156009.5	ENST00000286482.1	MAGEA8	chrX	149009995	149014608	+	FALSE	0.0480572	0.0917708	0.0202398	0.156164	0.137288	0.0960595	0.170517	0	0.0153168	0.0202584	0.356361	0.490369	0.0329878	0.021259	0.0151943	0.0159501	0.0315735	0.0135146	0.0242461	0.0125688	0.129846	0.0189712	0.0287129	0.275097	0.24298	0.0989266	0.0616075	0.114227	0.055018	0.08314	0.274024	0.0336232	0.0218161	0.024161	0.0492649	0.0233657
ENST00000453253.1	TULP3P1	chr13	97599891	97601181	-	ENSG00000078246.10	ENST00000448120.2	TULP3	chr12	3000063	3050306	+	FALSE	38.5022	27.0812	22.6862	39.496	37.3694	48.3367	31.6513	9.10079	8.07578	10.1556	45.3264	43.7806	9.81403	8.51857	7.91527	8.03541	8.68575	8.033	10.0313	7.21542	33.7874	45.0616	10.9731	86.8064	75.7196	38.9602	18.7005	38.7838	25.7244	34.3393	53.4051	15.1812	4.05758	15.9413	20.7095	5.35508
ENST00000551181.1	RP11-210L7.1	chr12	102907029	102907433	-	ENSG00000131495.4	ENST00000252102.4	NDUFA2	chr5	140024870	140027370	-	TRUE	46.5403	49.2134	70.5451	45.3123	49.5081	46.4917	41.1873	44.6516	51.1514	46.5659	56.249	47.8658	43.2393	57.4096	41.5414	50.944	50.2741	43.7723	50.4914	49.2105	48.5131	50.434	83.4268	42.3076	48.3925	46.5557	46.4646	43.614	42.2322	42.7319	50.4535	46.4213	51.5371	52.029	66.4913	39.1901
ENST00000448266.1	MTND6P5	chr9	5091093	5091600	+	ENSG00000198695.2	ENST00000361681.2	MT-ND6	chrM	14149	14673	-	TRUE	3517.22	3598.09	6637.79	6374.49	4972.73	4635	8275.2	9631.77	8319.14	11516.6	4967.36	5779.4	7361.48	6904.07	9409.32	9606.64	10239.1	12166	6903.48	8547.19	3441.64	4487.09	5456.77	1971.25	3609.34	3962.42	6551.87	8228.02	2867	8139.34	12413.2	9307.78	10093.8	5982.93	3943.76	5021.89
ENST00000394974.2	RP11-414C16.1	chr1	58694354	58694675	-	ENSG00000167397.9	ENST00000533518.1	VKORC1	chr16	31094760	31105923	-	TRUE	123.587	117.931	112.419	269.241	211.483	182.945	136.866	27.7027	29.8883	34.6227	56.7881	57.5931	34.3859	36.0397	29.4431	40.4797	34.4132	32.5583	54.9631	35.3476	116.403	306.698	97.3414	190.45	182.575	127.863	76.163	133.503	52.488	116.988	148.864	61.4984	32.5123	85.5263	96.1636	244.214
ENST00000529624.1	HERC2P9	chr15	28835335	28919173	+	ENSG00000128731.10	ENST00000261609.7	HERC2	chr15	28356186	28567298	-	TRUE	14.4397	11.3928	12.9082	18.7611	15.8613	20.021	16.4913	7.86808	10.9537	10.9798	28.8038	31.0861	16.3348	14.7638	8.71854	10.7435	11.7928	8.89674	12.4053	9.24376	13.6234	19.342	14.5198	18.5293	18.8475	24.5176	14.6889	20.9096	11.711	21.705	19.6352	9.80674	7.51379	5.87847	5.76184	4.55397
ENST00000421835.1	AC068279.2	chr2	87565634	87566193	+	ENSG00000228325.2	ENST00000443397.2	AC233263.1	chr2	90537799	90538363	-	FALSE	0	0	0	0	0	0	0	0	0	0	0	0	0	0	0	0	0	0	0	0	0	0	0.127823	0.274505	0.217398	0	6.5623	0	0.128469	0	0.187361	0	0	0	0	0
ENST00000548858.1	RP11-356O22.4	chr12	93923336	93923765	-	ENSG00000147274.8	ENST00000320676.7	RBMX	chrX	135955620	135962884	-	TRUE	77.3556	73.0738	50.8627	73.4369	79.4612	83.6023	83.5403	21.7857	21.1274	25.0726	70.5878	62.9637	24.9104	27.6452	21.5019	25.8696	26.6165	20.9778	39.5474	25.5339	85.7406	84.401	142.16	124.613	145.692	74.1094	63.105	69.3045	50.8011	61.6653	118.553	36.3322	23.3444	35.5024	52.8138	20.6119
ENST00000519826.1	RP11-384C12.2	chr8	26693334	26693817	-	ENSG00000126267.3	ENST00000246554.2	COX6B1	chr19	36139125	36149686	+	TRUE	184.307	191.296	157.154	221.118	211.97	220.243	210.459	174.541	214.59	180.294	192.347	178.779	199.504	251.092	159.628	212.844	207.145	164.461	176.028	188.883	179.237	231.619	338.908	221.838	203.913	246.033	241.705	215.118	272.31	223.873	200.044	371.366	378.63	195.306	306.18	129.964
ENST00000523156.1	CTD-3145H4.1	chr8	138708967	138710710	+	ENSG00000166197.11	ENST00000370007.4	NOLC1	chr10	103912117	103923623	+	FALSE	39.9096	53.3801	27.7095	43.0359	44.1296	46.387	51.2821	23.3205	28.4795	26.0066	81.1708	62.2739	34.8749	43.5119	22.6956	29.0273	28.821	21.2074	32.2148	24.0092	48.8668	102.355	138.455	45.9259	53.6755	44.6163	38.2463	43.5843	50.7823	41.833	63.7682	20.9941	15.3001	19.0866	31.2581	16.9287
ENST00000517342.1	SEPT10P1	chr8	57389385	57390546	-	ENSG00000186522.9	ENST00000397714.2	2010-09-01	chr2	110300563	110371504	-	FALSE	65.091	45.7293	19.4075	84.1578	69.3434	85.8679	65.9804	7.96494	4.67028	6.70581	2.50162	2.80807	4.6198	4.63282	9.87473	8.95127	5.08626	6.69306	56.2305	15.8968	53.0509	82.9456	5.74419	54.428	48.3089	65.9171	33.7008	57.4545	57.1243	67.755	41.6418	19.5937	10.9678	16.1297	20.3726	14.5572
ENST00000487972.1	RP11-1084A12.1	chr15	34378112	34378515	-	ENSG00000144713.8	ENST00000435983.1	RPL32	chr3	12877549	12883044	-	FALSE	614.421	575.694	301.194	516.439	550.431	587.661	547.785	249.325	197.591	185.665	259.905	223.38	174.194	197.981	195.916	203.181	241.071	168.417	297.492	249.874	659.802	789.577	1039.67	862.343	832.759	489.696	360.347	467.943	492.217	429.035	698.909	212.301	144.482	201.664	309.165	130.026
ENST00000315776.3	AC061975.3	chr17	26554332	26554718	+	ENSG00000131096.5	ENST00000360085.1	PYY	chr17	42030111	42081837	-	FALSE	0.0411676	0.0258588	0	0.0852073	0.0582286	0.0600318	0.0254895	0.142841	0.162843	0.201716	0.14345	0.135741	0.222561	0.19402	0.129737	0.264406	0.292787	0.148892	0.160987	0.101547	0.146819	0.69249	0.0642239	0.222132	0.168155	0.194552	32.6929	0.0400603	0.0230331	0.0419639	0.24368	0	0	0.692473	0.0774431	0.0694395
ENST00000502532.1	RP11-823P9.3	chr5	21481436	21484120	-	ENSG00000196313.7	ENST00000434423.2	POM121	chr7	72395660	72416773	+	FALSE	14.6133	15.6359	11.5887	14.2187	13.8087	14.5233	16.2804	3.86526	5.69224	4.7666	19.2144	22.231	9.09236	7.59092	3.95931	5.30358	5.62103	3.56831	5.23676	3.59987	15.728	18.658	28.2742	17.0091	18.7123	14.4075	11.8418	13.7183	11.9368	13.661	17.084	5.99755	3.74202	6.79259	7.73425	6.08093
ENST00000432501.1	ZNF965P	chr13	19308220	19309036	+	ENSG00000185947.7	ENST00000394846.2	ZNF267	chr16	31885119	31928622	+	FALSE	9.36038	8.03243	3.26639	4.79349	5.78505	4.49592	7.32501	1.95081	2.0917	2.31257	5.60428	4.2174	2.26778	3.21763	1.95472	2.45077	2.74686	1.98526	4.24033	2.50514	7.92403	7.22592	40.015	8.11882	8.46191	4.68398	4.90035	4.04848	7.32374	3.80628	7.7621	2.41406	1.46462	3.4253	3.42512	1.86607
ENST00000395082.2	RP11-229P13.2	chr9	139830292	139831613	+	ENSG00000156482.6	ENST00000521726.1	RPL30	chr8	99054035	99058697	-	FALSE	417.796	366.303	195.338	356.243	354.541	419.827	394.908	122.221	85.179	99.6854	174.036	142.999	79.6378	89.8249	107.338	115.513	120.761	91.8353	214.004	153.659	430.871	493.473	685.455	599.647	565.469	353.271	270.213	323.871	309.464	295.446	499.375	144.512	104.584	122.779	181.87	102.474
ENST00000418882.2	RP11-1060J15.5	chr12	27855271	27855839	+	ENSG00000164104.7	ENST00000296503.5	HMGB2	chr4	174252846	174256276	-	FALSE	84.6468	72.3386	18.6004	73.7398	67.632	84.6187	64.6757	18.4714	18.0499	26.2806	27.788	24.5765	18.56	23.798	16.7267	23.5871	23.352	20.1874	36.243	24.2191	84.0119	127.859	543.181	81.2205	94.5154	68.7399	70.8068	62.7122	86.9985	64.7844	94.7382	32.8853	19.9213	24.0498	39.6309	9.13563
ENST00000445926.1	AC012363.7	chr2	120968630	120969291	+	ENSG00000198899.2	ENST00000361899.2	MT-ATP6	chrM	8527	9207	+	TRUE	32170.8	37804.5	50806	17737.8	22085.4	19367.1	30893.9	60439.3	59026.9	65528.4	41808.1	46012	56621.5	51962.4	63707.5	57878.2	61727.8	69425.3	46288.2	57363.7	32765.3	13487	16432.4	18199	23181	35550.3	39459.5	34127.7	20280.9	35200.5	23334.2	62059.9	68827.8	65442.8	62606.8	51821.4
ENST00000557141.1	RP11-1012A1.7	chr14	68265721	68266326	+	ENSG00000213551.3	ENST00000372950.4	DNAJC9	chr10	75002582	75008620	-	FALSE	10.7133	7.62155	9.55117	11.457	11.1134	11.0473	10.949	5.18691	7.18678	6.169	31.8766	29.3364	10.5441	10.7236	5.30637	7.67759	6.79363	4.84812	7.14682	5.27601	10.5488	21.9049	24.6545	15.0111	15.4986	10.9357	9.9121	9.93201	13.6899	9.66477	12.0123	4.61869	3.56053	4.74653	5.72209	3.51797
ENST00000512037.1	KRT8P46	chr4	103649948	103651328	-	ENSG00000135480.8	ENST00000422319.2	KRT7	chr12	52627027	52642702	+	FALSE	2.84958	13.2375	1.96153	16.0339	10.0211	10.3362	18.2868	0.0999529	0.144732	0.0704765	0.112695	0.168303	0.242778	0.225835	0.105247	0.110762	0.086164	0.0674979	0.485168	0.172549	90.6451	28.8233	1.96469	1.04413	1.76625	1.05862	0.719836	1.30159	49.7875	1.37363	27.3012	0.371867	0.251892	36.0154	75.7217	3.67441
ENST00000424882.1	GS1-309P15.3	chrX	27535887	27535998	-	ENSG00000137710.9	ENST00000530085.1	RDX	chr11	110102563	110108611	-	TRUE	39.8986	35.8384	182.218	33.6782	39.0709	43.1325	29.0403	23.9107	16.4903	22.7848	19.5322	16.8008	17.0161	19.1854	24.4326	25.8537	17.6196	22.2123	60.5521	30.361	30.2811	62.1483	41.7821	33.7058	30.9543	35.3894	15.8992	36.6699	21.0194	37.9936	30.8045	18.1228	14.5444	16.1034	17.7791	18.7693
ENST00000414016.1	AC079834.1	chr2	222457161	222457581	+	ENSG00000125691.7	ENST00000394332.1	RPL23	chr17	37004118	37009975	-	FALSE	509.555	502.8	286.629	424.894	438.223	458.123	439.685	99.9902	97.9294	89.1416	156.831	126.343	86.2794	103.291	87.1776	116.856	116.309	78.7225	180.933	126.389	543.162	744.178	861.475	665.33	644.386	411.59	301.139	390.525	366.158	350.111	546.926	168.479	116.646	190.694	297.363	106.301
ENST00000481669.1	RP11-413E6.2	chr3	75639449	75639800	-	ENSG00000149823.3	ENST00000528588.1	C11orf2	chr11	64856796	64875100	+	FALSE	72.4847	54.5983	48.6405	85.7645	73.0684	92.6091	79.2587	27.3855	39.591	32.9782	99.3899	95.9797	50.2165	49.8099	26.8824	28.2396	45.1098	26.2699	30.3465	23.7649	69.8054	50.4652	71.2968	81.635	99.7271	74.4925	68.1431	74.0075	49.7292	66.4292	87.9614	29.8003	28.3926	28.3826	32.2698	23.3566
ENST00000424978.1	AC073464.4	chr2	95400401	95401589	-	ENSG00000172986.8	ENST00000389617.4	GXYLT2	chr3	72937224	73026077	+	FALSE	2.81091	7.74826	4.68187	14.5153	8.81073	5.10334	5.23211	0.821831	1.18766	1.12328	0.164034	0.251155	0.92679	0.958557	0.866514	0.653151	1.11818	0.904145	2.44299	1.28227	3.85018	5.86458	0.0285212	8.50436	8.44763	2.17121	2.47264	2.88974	0.843676	2.31353	6.72117	8.19755	2.97201	0.531906	0.477104	0.0534569
ENST00000460661.1	PIP5K1P1	chr6	7986770	7988425	+	ENSG00000143398.14	ENST00000349792.5	PIP5K1A	chr1	151171027	151222012	+	FALSE	27.5495	31.8549	24.906	35.921	29.9765	31.9741	31.3587	8.81224	11.6898	11.3138	31.9849	31.4876	16.9025	15.2533	10.1745	12.829	12.4629	9.11287	12.4014	8.66117	30.0866	73.8377	53.7597	42.6549	44.4817	29.2344	21.2482	31.5366	27.531	32.3946	41.7346	15.9189	12.1381	15.5299	26.2226	11.9466
ENST00000437203.1	FABP5P4	chr13	92832968	92833138	-	ENSG00000164687.6	ENST00000297258.6	FABP5	chr8	82192598	82197012	+	FALSE	130.484	154.398	3.52884	10.1693	36.1236	9.69783	48.873	27.413	25.6268	29.5783	45.1627	35.2947	17.4572	24.9297	27.0786	43.7493	32.7083	19.9181	48.6924	29.6808	95.5032	22.2838	72.29	28.6697	12.7992	30.6975	55.9782	39.015	1445.87	44.36	11.6075	32.6463	46.5529	2.69625	7.29148	1.34725
ENST00000506013.1	RP5-862P8.3	chr1	233431071	233431473	-	ENSG00000100731.10	ENST00000238570.5	PCNX	chr14	71374122	71582099	+	FALSE	16.9548	13.6611	21.934	16.0277	15.2015	17.2517	14.3922	4.14735	4.60929	5.75845	14.1841	13.8936	5.97222	6.75879	4.58391	5.16488	6.76807	4.32564	6.98103	4.33392	15.3499	20.1954	16.202	16.5909	17.8331	16.2151	9.1609	13.5655	6.53379	13.9387	17.1219	6.90063	5.45462	4.76076	8.25594	4.19315
ENST00000403708.1	RP3-382I10.2	chr6	88135513	88135806	-	ENSG00000197780.4	ENST00000338366.5	TAF13	chr1	109606762	109618624	-	TRUE	28.5435	34.187	21.276	39.6401	38.0428	35.4422	23.213	30.423	35.3472	26.5117	29.5729	23.3154	33.8913	54.1238	32.414	44.8378	25.0568	25.4485	58.5592	43.2674	25.7523	58.9088	22.0757	25.0157	18.6899	29.8879	23.4151	27.6162	32.9651	29.3494	23.9589	20.6464	18.571	18.7233	27.6542	16.9131
ENST00000469409.1	ATP6V0CP2	chr3	111197584	111197790	+	ENSG00000185883.4	ENST00000330398.4	ATP6V0C	chr16	2563871	2570219	+	FALSE	203.476	229.51	246.896	253.05	226.122	213.964	189.53	225.477	371.689	256.503	612.994	599.886	513.807	585.412	230.416	316.578	312.349	220.244	245.16	203.658	212.387	271.101	152.905	242.098	262.01	177.443	174.47	174.564	337.818	158.914	241.044	138.87	94.1997	284.698	276.081	94.0835
ENST00000440904.1	MTX1P1	chr1	155200766	155204116	+	ENSG00000173171.9	ENST00000368376.3	MTX1	chr1	155178490	155183614	+	FALSE	16.7774	14.2846	15.2192	15.0904	13.8792	13.3075	12.8535	5.1542	6.11884	6.22772	7.12837	7.20923	7.42065	8.03239	4.84296	5.80714	6.56318	5.46426	6.43808	5.19376	16.781	26.7859	21.5364	17.0839	17.3148	12.0101	12.1785	13.1959	15.0622	13.7237	18.5519	5.40364	4.25671	9.85921	10.9082	7.71098
ENST00000439631.1	RP11-667F9.1	chr7	64990542	65019657	-	ENSG00000141068.8	ENST00000509603.2	KSR1	chr17	25783670	25944768	+	FALSE	13.9816	17.9346	11.2943	10.7859	14.9544	13.1353	12.2461	6.96513	7.23023	8.16733	12.4288	14.5115	10.4492	8.87106	9.29355	7.93431	7.14219	6.07631	10.9807	6.68291	13.1933	3.72757	39.1081	32.8603	39.9551	11.6274	8.71201	8.59329	20.7558	8.01115	21.5476	5.31313	2.20597	10.2224	27.0496	2.02994
ENST00000403255.1	RP11-550C4.4	chr6	47720564	47720976	-	ENSG00000166441.8	ENST00000314138.6	RPL27A	chr11	8703958	8711419	+	FALSE	214.025	201.378	140.896	212.67	203.42	237.428	244.163	70.6751	58.1917	65.9791	112.214	96.3081	50.9838	59.361	57.5023	68.015	85.3428	60.346	103.09	76.5429	240.33	364.763	452.811	304.339	301.727	219.032	180.83	203.363	246.423	182.855	261.547	84.8419	53.8743	84.7981	134.484	68.0119
ENST00000474152.1	RP11-332O19.5	chr10	105005754	105006440	+	ENSG00000197713.9	ENST00000359429.6	RPE	chr2	210867289	210886300	+	FALSE	23.1901	23.51	23.3626	27.4265	27.5662	25.1465	29.0312	11.0226	13.302	13.6572	14.8461	14.3625	13.6184	18.0806	11.2803	13.6018	15.7064	9.89942	20.7679	12.7543	22.3667	45.8672	39.1447	28.1521	30.2534	20.2432	16.4174	20.3357	21.4058	22.3176	23.3462	9.39506	4.53778	13.1281	17.3939	8.72939
ENST00000461070.1	EIF2S2P4	chr2	171608315	171609298	+	ENSG00000125977.6	ENST00000374980.2	EIF2S2	chr20	32676104	32700138	-	FALSE	75.0523	73.7261	63.6756	76.0655	78.0909	83.2287	76.5773	30.2886	30.7664	28.3865	49.861	43.791	35.4338	42.0002	27.4465	34.7205	31.6113	26.0519	60.983	35.8179	68.0179	202.775	167.51	68.8941	63.3588	74.9005	56.1031	65.7414	81.705	71.3918	64.0523	35.0331	29.3399	34.8576	56.8032	28.331
ENST00000419265.1	AC110926.2	chr2	127927587	127927807	+	ENSG00000155438.6	ENST00000451734.1	MKI67IP	chr2	122486083	122494487	-	FALSE	30.2146	32.3022	21.3573	24.2013	27.8081	27.1791	31.8275	14.1113	13.6617	15.3681	23.1949	19.1426	13.6121	16.6251	12.8118	15.7978	16.854	12.8228	20.3317	12.9619	31.7699	74.4301	69.1599	37.7564	39.5223	24.8976	21.7404	21.9994	31.7493	21.6035	36.7784	10.974	7.98054	11.2001	19.299	10.0708
ENST00000456745.1	RP11-471G13.4	chrX	94865577	94865956	+	ENSG00000152795.12	ENST00000349655.4	HNRPDL	chr4	83345782	83350594	-	FALSE	167.821	154.015	96.8746	208.748	197.989	208.75	176.236	67.5368	77.6735	83.2229	247.566	218.857	96.6832	105.305	76.8494	86.402	85.7427	69.1082	145.834	88.9582	188.143	138.738	165.917	271.004	277.057	202.132	129.298	182.976	116.809	174.532	269.702	72.5325	46.9657	80.0633	115.605	50.4626
ENST00000425391.1	RP11-781P14.3	chr10	121829492	121829671	-	ENSG00000100316.11	ENST00000216146.4	RPL3	chr22	39708889	39715776	-	FALSE	1690.6	1579.13	1183.61	1547.13	1509.11	1565.85	1853.23	523.882	496.532	482.14	1047.02	879.009	475.165	524.496	428.621	531.529	651.191	429.323	784.15	560.312	1953.15	2380.15	2753.53	2763.6	2725.74	1692.31	1213.68	1617.99	1653.88	1534.5	2102.95	549.24	160.125	747.961	1020.14	579.827
ENST00000518643.1	IGKV2D-36	chr2	89925832	89926057	+	ENSG00000243264.1	ENST00000491977.1	IGKV2D-29	chr2	89986322	89987079	+	FALSE	0	0.204901	0	0.0544411	0.326209	0	0.254289	0	0	0	0	0	0	0	0	0	0	0	0	0	0.507934	0	0.169053	0.122676	1.29377	0	16.735	0	0.897604	0	4.24092	0	0	0.214571	0.807943	0.594869
ENST00000481235.1	RP11-237P21.1	chr3	135644733	135645009	+	ENSG00000117118.5	ENST00000375499.3	SDHB	chr1	17345217	17380665	-	TRUE	83.8592	81.7291	104.82	94.2728	90.7998	104.187	84.226	46.6468	58.2863	52.2215	96.7259	83.9014	64.6546	77.9711	44.0469	51.7652	56.6536	45.3735	61.4575	53.3442	81.7651	117.26	144.514	71.0604	72.8107	90.0647	104.154	90.0633	82.9173	93.258	83.6811	122.813	168.243	95.1223	104.519	124.93
ENST00000448968.2	RP11-118B22.1	chr12	9308477	9308968	-	ENSG00000133112.12	ENST00000379060.4	TPT1	chr13	45911333	45915257	-	FALSE	870.215	993.986	512.175	863.047	864.626	792.871	858.195	232.665	169.356	258.735	218.667	165.304	135.824	173.371	214.611	216.708	281.081	212.329	422.65	298.703	815.847	897.535	912.994	1053.42	1138.37	737.19	545.065	660.631	763.266	649.835	858.837	412.019	341.749	484.064	517.143	328.277
ENST00000423705.1	OR5W1P	chr11	55670817	55671754	-	ENSG00000172199.1	ENST00000302270.1	OR8U1	chr11	56143100	56144029	+	FALSE	0	0	0	0	0	0	0	0	0	0	0	0	0	0	0	0	0	0	0	0	0	0	0	0	0	0	0	0	0	0	0	0	0	0	0	0
ENST00000557009.1	RP11-69H14.2	chr15	22332815	22333348	+	ENSG00000176294.2	ENST00000557414.1	OR4N2	chr14	20187174	20295672	+	FALSE	0	0	0	0	0	0	0	0	0	0	0	0	0	0	0	0	0	0	0.0222095	0	0	0	0	0	0	0	0	0	0	0	0	0	0	0	0	0
ENST00000376856.2	AC068538.2	chr2	101125739	101126074	+	ENSG00000128989.4	ENST00000249822.3	ARPP19	chr15	52839432	52861213	-	FALSE	53.2467	45.9718	37.1269	60.9839	58.677	70.725	48.0938	74.9456	104.367	173.915	59.3592	43.168	85.9081	139.716	62.0599	65.901	173.741	144.64	116.922	72.3157	46.6157	54.027	75.3524	41.9247	43.3301	56.2936	32.826	53.5768	37.6233	54.6811	48.9178	23.8792	18.5663	27.6522	33.9029	12.12
ENST00000448118.1	AC096591.1	chr2	111725411	111726296	+	ENSG00000122406.6	ENST00000370321.2	RPL5	chr1	93297615	93307481	+	TRUE	1636.44	1472.43	1013.23	1490.91	1528.82	1834.23	1892.64	357.908	340.154	384.393	751.434	585.872	310.291	379.606	329.826	447.359	480.091	323.934	698.877	481.971	1772.2	2398.37	2937.78	2573.47	2553.37	1835.36	1148.06	1678.29	1289.9	1553.25	2234.89	605.545	392.732	567.721	878.562	331.797
ENST00000423333.1	RBMY2YP	chrY	27412731	27419678	+	ENSG00000234414.3	ENST00000439108.2	RBMY1A1	chrY	23673258	23711210	+	TRUE	0	0	0	0	0	0	0	0	0	0	0	0	0	0	0	0	0	0	0	0	0	0	0	0	0	0	0	0	0	0	0	0	0	0	0	0
ENST00000528178.1	RP11-787P24.2	chr11	23453223	23453345	+	ENSG00000156313.7	ENST00000342811.3	RPGR	chrX	38138423	38186788	-	TRUE	15.5312	13.4692	3.0688	3.98557	6.31959	5.06955	6.94864	2.13652	2.10126	2.98101	6.07096	5.85908	2.56126	2.85106	2.5043	3.95259	2.67867	2.22194	5.19297	3.07518	13.8706	5.53805	3.5622	9.35038	10.6589	6.66827	4.57508	7.08122	3.34645	7.22521	14.7158	3.35145	2.01265	2.36597	3.16895	0.962373
ENST00000446466.1	AC006987.7	chrY	10009199	10010334	-	ENSG00000258697.1	ENST00000553722.1	DUX4L6	chr4	190995680	190997180	+	FALSE	NA	NA	NA	NA	NA	NA	NA	NA	NA	NA	NA	NA	NA	NA	NA	NA	NA	NA	NA	NA	NA	NA	NA	NA	NA	NA	NA	NA	NA	NA	NA	NA	NA	NA	NA	NA
ENST00000442856.1	IL9RP3	chr16	79336	88321	-	ENSG00000124334.10	ENST00000424344.3	IL9R	chrX	155227246	155240482	+	FALSE	0.0406203	0.0531619	0	0.0683367	0.067866	0.0293564	0.378023	0	0	0.0235535	0.0277845	0.0376985	0	0	0	0.0152787	0.0357132	0.0130918	0.0446756	0	0.0661549	0	2.23186	0.0236345	0.0815982	0.0450612	0.194098	0.0720832	0.23173	0.0765519	0.126433	0.013815	0	0.0291971	0.0213192	0.0215303
ENST00000413116.1	MTND4P22	chr2	143854408	143855576	-	ENSG00000198886.2	ENST00000361381.2	MT-ND4	chrM	10760	12137	+	TRUE	31411.9	36698	54001.3	15487	18822.5	17130.3	35145.5	56265.9	54329.2	55054.5	35275.6	41553.3	53710.3	44700.9	60340.2	55126.2	52609.3	58398.3	47076.5	52826.4	32024	15196.3	16988.9	15946	23470.4	36183.8	40944.8	38249.9	19840.9	40098.1	24802.1	54795.8	66015.7	60767.6	46599.2	58775.3
ENST00000473625.1	RP11-553L6.3	chr3	113950245	113951868	-	ENSG00000005238.13	ENST00000378566.1	KIAA1539	chr9	35104109	35115847	-	FALSE	12.724	9.88112	10.2924	27.0498	20.5246	19.6514	11.7047	8.77139	10.7463	9.53114	12.7291	14.0811	12.2198	12.367	9.63336	10.9445	9.69085	8.60387	18.4211	11.3578	9.16244	12.6743	6.0647	13.3081	11.8774	12.616	10.7127	12.1314	18.6127	12.1691	9.31967	7.76325	5.4328	6.70446	7.84315	3.66561
ENST00000437248.1	RP11-435F13.2	chr1	241161751	241162094	-	ENSG00000137818.7	ENST00000260379.6	RPLP1	chr15	69745123	69748255	+	FALSE	1916.15	1791.45	1298.74	2935.66	2602.33	2878.64	2357.55	649.779	427.297	512.556	518.862	468.897	401.461	429.51	510.463	534.3	618.922	481.867	808.433	697.465	2125.72	2699.14	3589.08	3225.79	2986.23	2154.95	1642.77	1818.5	2424.2	1662.19	2207.96	880.859	819.514	754.814	1362.91	608.337
ENST00000529674.1	CTD-2026G22.1	chr11	49327266	49401040	+	ENSG00000086991.8	ENST00000535633.1	NOX4	chr11	89057524	89224653	-	FALSE	7.26788	2.44547	0.115905	36.8027	13.0588	16.6257	1.22481	0.106539	0.0668807	0.146432	0.0365195	0.0458552	0.126066	0.120533	0.143372	0.151777	0.0930301	0.153702	0.551951	0.203403	2.94725	0.799003	0	1.27439	1.32637	0.89815	0.315565	1.19886	0.159921	1.26493	1.14635	2.7156	0.555916	14.0155	5.40729	0.0361118
ENST00000541161.1	RP11-686N4.1	chr12	23261392	23261427	-	ENSG00000173418.7	ENST00000398602.2	NAA20	chr20	19998034	20014299	+	FALSE	46.0476	43.5157	44.5342	40.3782	44.9823	42.8811	39.4927	21.171	28.4647	29.0956	44.5815	36.2186	28.187	40.3693	22.2843	28.2535	28.4857	21.783	29.7725	22.6137	46.2548	73.4058	53.1834	46.6131	47.6347	37.2479	30.746	37.4182	136.278	38.1539	42.694	23.9616	22.9797	32.9831	49.2286	24.8302
ENST00000451614.1	RP11-365F18.1	chr7	138912283	138912574	-	ENSG00000197756.4	ENST00000491306.1	RPL37A	chr2	217362912	217368274	+	FALSE	306.162	301.773	215.881	288.425	301.648	328.792	321.752	181.454	141.393	127.238	203.696	171.338	130.751	149.378	129.226	157.017	172.382	119.431	213.343	184.194	332.85	484.774	617.231	464.708	458.413	309.248	226.929	300.998	327.314	274.119	371.264	141.665	109.142	123.848	183.78	86.5181
ENST00000515413.1	RP11-68D16.2	chr4	29467343	29469473	-	ENSG00000078043.9	ENST00000262161.4	PIAS2	chr18	44392060	44481237	-	FALSE	4.65103	3.73259	4.17748	4.83892	4.19661	4.47141	4.64947	2.86388	3.86254	3.60629	13.4351	12.2371	4.29947	5.29657	2.99191	3.80921	4.0815	2.93299	3.77405	2.99535	4.34366	4.85032	7.40578	5.99792	6.20688	4.86888	3.74335	4.49257	2.5806	4.30907	5.54611	2.65184	1.74028	2.6988	3.80029	1.68953
ENST00000446233.1	UBQLN4P2	chr2	153733334	153734281	+	ENSG00000135018.9	ENST00000257468.7	UBQLN1	chr9	86276344	86322849	-	FALSE	80.0926	75.3501	69.6408	87.7103	79.2665	99.029	69.6558	35.5557	48.0473	37.6007	96.537	74.5388	56.2616	74.5708	34.4465	48.2418	42.1478	29.0426	65.2141	38.6389	74.3066	116.308	96.4414	85.4027	87.0176	67.557	51.1507	66.0013	66.7792	69.2643	80.5783	37.3385	29.389	32.7703	47.2017	33.6867
ENST00000415580.1	RP5-947P14.2	chr1	106623379	106624001	-	ENSG00000105289.9	ENST00000262968.9	TJP3	chr19	3728374	3750682	+	FALSE	0.143722	0.319621	0.0614658	0.110189	0.145703	0.0648212	2.09427	0.452548	0.348118	0.205844	0.311221	0.36098	0.308814	0.284999	0.244446	0.380887	0.235368	0.162976	0.29496	0.26753	6.61484	0.0481836	0.110345	0.360292	0.374422	0.295199	41.9345	0.136355	36.2231	0.139925	3.70386	0.0592663	0.0309802	7.35348	8.1979	6.02631
ENST00000413906.1	SLC20A1P1	chr14	107139422	107140367	-	ENSG00000144136.5	ENST00000272542.3	SLC20A1	chr2	113403434	113421404	+	FALSE	28.9237	44.764	13.8513	33.9753	36.5228	25.6527	48.1498	11.5152	19.9526	11.1541	43.9988	54.721	28.3067	32.3727	13.175	15.7436	13.2158	11.0426	21.9164	14.017	26.4469	107.721	41.799	25.1618	24.3914	22.1502	31.0525	20.8725	15.8426	20.6051	24.3261	17.5942	6.62577	18.0174	32.6927	17.7939
ENST00000392251.3	RP11-335I12.3	chr12	66669720	66670431	-	ENSG00000115539.9	ENST00000450127.1	PDCL3	chr2	101185417	101188502	+	FALSE	18.201	16.5733	17.1739	27.1376	30.4287	36.9194	33.5043	9.00605	10.608	9.18089	14.4554	11.196	11.0126	15.4334	9.29849	13.1318	9.92882	8.61192	18.9919	16.3553	17.1728	25.0088	29.6622	17.13	18.9463	30.0985	18.4667	28.1812	24.563	33.1318	21.2769	11.5835	10.7863	11.1518	16.6628	4.54371
ENST00000533551.1	PRKY	chrY	7142354	7239909	+	ENSG00000183943.5	ENST00000262848.5	PRKX	chrX	3522411	3631649	-	FALSE	8.10616	7.68964	1.30613	5.00717	6.73251	4.26642	4.73025	3.99077	3.66291	2.8729	2.22912	2.78283	3.53813	3.21116	3.78445	7.03357	2.99252	2.00383	8.60933	8.48223	8.31642	8.57266	25.1856	8.06765	9.90063	4.27353	6.73817	3.98291	19.8573	3.73067	11.6363	2.07909	1.88467	5.97468	21.8791	1.18643
ENST00000425026.1	CDC27P2	chrY	10027986	10029907	-	ENSG00000004897.5	ENST00000066544.3	CDC27	chr17	45195069	45266632	-	FALSE	29.5187	25.5322	14.6872	26.4238	27.186	29.6736	20.8727	8.37696	10.7114	9.52956	24.9685	19.3219	10.8299	15.8009	9.14348	13.7953	10.4532	7.68239	12.6133	9.4433	25.1699	48.2023	45.1265	26.2744	26.5558	20.0132	13.7743	19.4333	14.1841	18.9516	25.1403	11.451	8.30196	7.39171	11.4244	6.95675
ENST00000537929.1	RP11-500M8.6	chr12	4744515	4745306	-	ENSG00000144566.5	ENST00000273047.4	RAB5A	chr3	19988571	20026667	+	FALSE	43.91	41.1058	26.3844	53.7178	48.2884	54.5614	36.791	38.7177	42.7049	33.7726	46.9588	35.7955	33.7085	49.2396	34.0797	44.2823	36.0262	29.6467	64.6008	41.8146	40.4323	56.4618	34.8481	42.0295	37.7473	36.4902	29.489	33.7062	48.9	35.1441	35.7353	21.1744	15.6078	20.51	25.1021	17.3668
ENST00000448545.1	RP11-330O11.2	chr10	31207941	31210164	-	ENSG00000178105.4	ENST00000456020.1	DDX10	chr11	108535804	108811656	+	FALSE	6.73795	5.99939	4.23744	6.19583	5.99958	7.76972	6.94623	2.26529	3.25775	2.84512	8.2104	7.06628	4.81733	5.50705	2.40568	3.11971	3.88445	2.3868	3.08908	2.16946	7.31365	9.58954	11.5775	10.2627	9.44901	6.3073	4.29907	5.69409	4.60787	5.54438	10.1169	2.74692	1.71114	3.61182	4.554	1.94258
ENST00000450604.1	RP13-313G19.2	chrX	67694552	67696716	+	ENSG00000166579.10	ENST00000402554.2	NDEL1	chr17	8339182	8371469	+	FALSE	38.697	40.155	19.255	67.7046	46.6092	54.9667	30.412	11.8961	22.2846	19.2199	41.1067	36.2323	30.704	39.4585	12.3653	19.448	20.5402	14.5102	14.7716	11.2064	34.3414	46.5707	24.58	46.4112	38.0701	32.1109	22.1252	33.5897	43.9827	31.5258	49.8835	15.351	8.17959	10.962	14.3201	15.4893
ENST00000538799.1	RP11-986G18.1	chr12	2861763	2862298	-	ENSG00000120645.7	ENST00000326261.4	IQSEC3	chr12	176049	287620	+	FALSE	1.56517	4.22273	0.26506	1.05191	1.47493	0.806125	1.07932	21.2339	40.1537	13.4271	117.617	130.77	52.1474	49.1404	22.392	26.9024	17.1827	12.2893	4.61146	12.4232	2.30266	0.0318082	0.0189135	4.83992	5.62868	1.23243	0.730169	0.864631	0.314657	0.779752	4.15663	1.15199	0.541039	1.89294	0.697295	0.194119
ENST00000444843.1	CTD-2021A8.2	chr7	51454060	51454798	-	ENSG00000238035.2	ENST00000438516.1	AC138035.1	chr5	180751130	180753467	+	FALSE	0.302699	0.229848	0.210538	0.273527	0.309672	0.295366	0.406559	0.111158	0.158604	0.167723	0.336235	0.400955	0.231045	0.174423	0.146457	0.16218	0.172997	0.122554	0.227435	0.14633	0.301835	0.22607	0.283838	0.487479	0.70432	0.29962	0.228068	0.288238	0.25408	0.283625	0.518462	0.174	0.122113	0.162814	0.289098	0.148776
ENST00000448648.1	RP11-85G18.4	chr10	27535279	27540722	-	ENSG00000238083.2	ENST00000333412.3	LRRC37A2	chr17	44590076	44633016	+	FALSE	3.60813	3.01358	2.3926	3.79	3.45355	3.63851	4.38526	1.80615	2.07166	2.17632	6.66554	6.74812	3.31584	2.7838	2.2053	2.50202	2.6462	1.70264	2.35693	1.52296	3.80742	2.40697	3.38174	6.02418	4.939	3.87514	2.89492	3.52291	3.03153	3.49452	4.33406	1.42674	0.816514	1.7966	2.52522	1.18372
ENST00000502787.1	RP11-451H23.2	chr5	180098892	180099598	-	ENSG00000110104.5	ENST00000227520.5	CCDC86	chr11	60609544	60618554	+	FALSE	29.6887	31.7121	29.9914	20.0234	23.8554	22.7983	29.7335	8.03954	9.76221	10.9917	9.72722	10.8736	12.757	12.252	7.98488	11.8925	15.7519	9.28187	14.475	9.42863	29.4266	55.9877	41.8948	22.3058	25.3804	19.898	16.3833	23.9301	22.7279	23.5559	28.5104	8.53591	7.17224	11.1035	17.9327	6.94221
ENST00000441721.1	RRM2P4	chrX	143392257	143392818	+	ENSG00000171848.7	ENST00000474701.1	RRM2	chr2	10263298	10269282	+	FALSE	0.545359	0.636234	1.00747	0.656825	0.823659	0.236814	0.522826	0.0455002	0.0383409	0.0404626	0.0558599	0.0665028	0.0687184	0.0625846	0.0582161	0.0593714	0.0398634	0.0336433	0.0883919	0.0508655	0.449041	39.7728	174.485	0.183772	0.629302	0.232732	4.74242	0.182645	22.8907	0.195301	0.264697	0.201659	0.104622	0.407235	0.486886	0.537272
ENST00000510683.1	RP11-96A1.3	chr4	121012204	121013416	-	ENSG00000135521.8	ENST00000367576.5	LTV1	chr6	144164481	144184949	+	FALSE	43.383	43.2951	33.7248	38.5097	40.4338	36.1885	40.632	9.97764	10.9303	12.9335	30.1845	27.0748	14.0994	16.154	12.0348	13.7835	12.5672	11.0606	18.4902	12.192	45.0409	66.432	62.9424	44.9233	42.681	38.2082	30.7811	38.1773	36.1053	37.8929	49.1821	15.6908	12.3117	12.7548	24.7566	15.876
ENST00000435269.1	RP11-393N4.2	chr3	174095034	174095795	+	ENSG00000161016.10	ENST00000394920.2	RPL8	chr8	146015154	146017774	-	FALSE	1531.14	1465.78	994.768	1369.6	1389.84	1475.38	1728.18	435.564	418.338	360.61	704.33	604.864	388.929	434.284	371.623	422.905	429.194	326.919	581.383	465.786	1744.54	2330.76	2796.71	2570.85	2437.47	1596.08	1269.26	1468.75	1678.08	1405.27	2033.74	696.281	551.327	700.92	1074.23	408.362
ENST00000514930.1	CTD-2218K11.3	chr5	82120703	82121003	+	ENSG00000125534.4	ENST00000370179.3	PPDPF	chr20	62152077	62153559	+	FALSE	302.176	241.97	72.0671	564.955	554.69	660.999	380.717	192.583	170.596	189.227	206.693	206.659	180.416	183.044	148.357	170.868	202.476	161.167	459.293	209.084	336.609	363.166	264.864	436.588	431.006	325.219	348.64	376.5	713.066	391.195	386.983	211.282	190.248	314.527	320.737	69.6988
ENST00000411806.1	AC012513.3	chr2	217021065	217021534	-	ENSG00000170734.7	ENST00000372236.4	POLH	chr6	43543887	43583397	+	TRUE	7.33608	6.03793	6.31872	9.83492	8.86902	9.15993	8.17374	1.5319	1.81457	1.96967	6.55275	6.53367	2.29303	2.28071	1.70474	1.89259	2.2025	1.5534	2.94271	1.75111	6.9933	31.8442	39.3674	11.2864	9.91054	6.63559	5.4523	6.81953	8.18887	6.84965	8.1086	2.89678	1.95207	2.90845	3.91535	2.7003
ENST00000406475.1	RP11-69I22.2	chr6	65341098	65341575	-	ENSG00000138668.13	ENST00000514671.1	HNRNPD	chr4	83274987	83280792	-	FALSE	119.645	107.302	74.1376	108.782	105.795	119.576	125.793	42.0192	46.7173	41.3967	118.681	104.774	47.0572	57.7386	38.5138	52.8286	44.8537	34.6483	58.3164	44.3813	131.078	145.582	255.065	173.109	178.135	118.304	100.816	102.86	108.123	97.3018	161.941	53.7896	33.695	49.507	89.1873	39.1253
ENST00000548429.1	RP11-812D23.1	chr12	86409475	86410219	+	ENSG00000130147.10	ENST00000446904.1	SH3BP4	chr2	235890268	235949932	+	FALSE	16.3719	15.5446	9.79468	16.3735	12.8705	20.943	8.82676	7.04396	3.83177	5.60193	2.08692	3.06782	5.1426	4.19491	6.76692	6.16971	3.97837	5.55243	13.4448	7.64027	21.9507	73.4083	0.0448194	8.15453	13.3461	12.1732	10.2801	16.0331	8.64693	15.894	18.2682	7.32835	3.326	11.9709	22.578	8.98993
ENST00000423021.1	RP11-39K24.7	chr9	5110913	5112842	+	ENSG00000071564.8	ENST00000262965.4	TCF3	chr19	1609293	1652326	-	TRUE	21.7445	17.0539	10.7121	18.9526	19.639	27.8386	23.5128	7.37908	7.17734	8.2389	12.5492	14.1266	8.87612	7.20392	6.50758	6.87341	7.27319	7.07427	9.43317	6.17917	23.3539	40.9156	103.537	30.4687	43.3879	24.799	23.0743	16.9863	18.1525	16.7191	30.7952	7.3609	5.14617	10.9455	14.242	5.4448
ENST00000445475.1	AC083939.1	chr2	35696782	35696907	+	ENSG00000145907.9	ENST00000543466.1	G3BP1	chr5	151151485	151183786	+	FALSE	28.8181	29.677	18.5443	25.5303	28.4221	25.8709	28.4836	8.12646	7.47684	8.88895	19.2627	15.3113	7.09546	9.20714	7.58509	11.0618	8.92622	7.3051	14.3445	8.70948	28.377	56.613	62.3943	35.8569	35.2024	21.7688	20.4562	20.3614	30.1881	19.5832	36.138	11.8475	9.77177	10.0978	19.481	12.7887
ENST00000397627.3	PTMAP2	chr5	118309491	118309817	+	ENSG00000187514.9	ENST00000409115.3	PTMA	chr2	232573219	232578251	+	FALSE	706.779	693.548	244.005	834.258	770.334	1039.22	596.49	228.65	179.321	262.854	308.474	231.981	171.906	219.884	265.432	239.754	224.653	248.322	560.358	310.768	665.17	773.542	1796.84	863.729	985.13	630.605	563.908	494.772	611.987	459.157	867.148	158.909	77.6163	272.003	501.177	139.489
ENST00000431546.1	AC108448.2	chr11	3105623	3106673	-	ENSG00000129084.13	ENST00000396393.1	PSMA1	chr11	14526423	14540761	-	FALSE	88.0965	83.0438	69.3745	102.917	97.5438	96.6829	80.1154	28.1167	37.2092	35.3016	63.1176	55.8682	44.5606	52.5572	28.2636	40.3559	39.3952	26.8992	38.2871	32.1998	80.3644	132.061	164.7	82.2352	87.9962	74.9447	62.6103	74.2565	70.9208	75.6641	86.8992	49.731	44.5106	41.0837	58.2895	40.4621
ENST00000531666.1	RP11-347H15.5	chr11	50246832	50254505	-	ENSG00000122545.12	ENST00000469679.2	2007-09-01	chr7	35840627	35928455	+	FALSE	99.2983	77.2431	43.2352	119.227	135.527	173.725	80.7345	120.808	116.264	94.8003	108.817	85.437	108.609	148.392	116.456	98.745	95.4471	103.008	164.287	117.516	76.0098	125.248	149.476	108.093	98.1422	93.7642	49.1321	82.0702	48.8288	82.5501	91.2322	43.3009	26.9471	19.2719	32.0971	12.4206
ENST00000437347.1	DNAJA1P6	chr22	17997708	17998061	-	ENSG00000086061.10	ENST00000539152.1	DNAJA1	chr9	33025209	33039062	+	FALSE	82.2059	137.808	130	100.818	98.6482	80.6559	81.4675	81.0889	97.6339	84.181	108.58	90.8801	114.917	155.315	76.7588	118.707	97.7862	63.2078	119.515	88.4664	85.6045	135.158	206.503	130.416	134.484	90.1814	73.0741	84.7602	61.2935	85.0131	113.247	50.4599	35.5397	69.6603	119.695	79.4745
ENST00000439300.1	RP11-432N13.2	chrX	134717576	134719085	-	ENSG00000157557.7	ENST00000360938.3	ETS2	chr21	40177755	40196879	+	FALSE	121.269	125.35	29.0268	163.287	98.9091	112.132	152.783	20.9881	28.41	15.1748	14.9275	16.4427	54.1074	57.5197	21.0693	23.9864	19.9443	14.8934	28.2267	22.415	102.294	24.6983	5.08834	154.863	175.612	74.8836	99.6045	81.009	90.8522	69.9094	128.901	41.0064	20.7681	49.9964	53.0314	108.116
ENST00000425129.1	AC007014.1	chr16	11120881	11121618	+	ENSG00000146223.9	ENST00000304734.5	RPL7L1	chr6	42847420	42857663	+	FALSE	36.7986	37.3827	41.5305	35.9062	36.9335	35.0082	37.6512	21.2079	27.8532	22.5062	50.205	39.6985	29.9717	38.6485	19.891	23.1031	24.7106	17.727	24.5033	17.8678	37.9045	92.4296	68.4685	37.2263	41.9534	34.7358	26.5663	33.9958	37.5577	33.7706	45.9167	15.776	13.3308	18.5733	30.9049	19.5472
ENST00000417429.1	RP11-159H20.2	chr9	79585238	79585944	+	ENSG00000011009.5	ENST00000374506.1	LYPLA2	chr1	24117646	24122027	+	FALSE	38.4581	37.8192	40.8872	38.2084	38.2727	30.6704	50.2852	20.0692	23.6592	29.9459	40.5106	40.6048	26.2531	27.8682	23.0354	25.1217	32.2004	22.1164	16.1915	17.5616	44.4364	45.1946	76.1588	49.494	52.6023	34.3742	48.9713	33.0448	77.3593	32.3933	44.8355	22.3802	17.9442	57.2459	78.8638	39.5283
ENST00000425885.1	AL590762.10	chrX	70633684	70633936	-	ENSG00000177105.9	ENST00000351018.4	RHOG	chr11	3848208	3862213	-	FALSE	70.5639	68.7693	37.9216	83.676	73.864	66.6726	59.6523	20.7937	12.449	21.2996	11.6873	14.1354	16.8584	14.565	29.0821	24.8968	15.8569	26.6771	111.895	38.6543	57.0233	80.049	212.115	71.603	77.2412	57.457	52.4052	57.3483	82.5116	57.7277	68.6819	21.0148	17.7543	21.4502	34.1507	17.6358
ENST00000514522.2	RP11-1415C14.3	chr5	69515745	69554757	-	ENSG00000169919.11	ENST00000345660.6	GUSB	chr7	65425688	65447198	-	TRUE	62.7305	50.3292	35.7595	50.6311	50.0539	39.1891	45.2061	10.809	11.3516	11.7218	42.4002	43.2284	14.6427	12.7582	11.4216	12.8305	11.5392	11.2082	20.4679	12.7308	63.1292	56.7101	52.2327	59.0516	63.9959	37.4982	47.6994	32.5443	31.8761	29.8802	56.5595	19.9724	10.2495	26.6606	32.4702	48.6265
ENST00000509378.1	RP11-39C10.1	chr4	165109463	165111519	+	ENSG00000044574.6	ENST00000324460.6	HSPA5	chr9	127997132	128003609	-	FALSE	178.891	276.88	141.531	426.54	290.688	252.308	160.528	57.7661	65.1203	87.175	99.4244	79.8911	59.0403	91.6014	58.3673	105.994	95.3344	67.6035	120.878	69.7445	218.552	746.627	417.089	212.008	247.126	143.011	149.709	115.302	203.055	119.835	216.914	217.822	111.29	153.188	222.784	188.32
ENST00000526830.1	RP11-886D15.2	chr11	104934072	104942268	-	ENSG00000137752.17	ENST00000436863.3	CASP1	chr11	104896235	104905977	-	FALSE	14.4251	17.7971	6.30728	8.39355	12.8259	4.34609	16.156	2.09772	1.28201	2.01403	1.18849	1.44665	1.37221	1.31411	2.03884	2.9125	1.54443	1.76188	7.43019	3.67028	16.4493	13.8533	20.2737	8.87765	12.0853	10.7658	23.6366	8.04604	21.109	7.38858	15.6958	5.02734	3.04297	5.95637	10.5183	4.28842
ENST00000420453.1	ATP8A2P1	chr10	37537046	37604729	+	ENSG00000132932.10	ENST00000381655.2	ATP8A2	chr13	25946209	26599989	+	TRUE	0.150964	0.119254	1.71837	0.217031	0.0490316	0.0231506	0.0799789	4.09167	6.83323	4.11807	42.659	35.7952	10.6454	13.9894	3.84578	9.84371	5.63287	3.36381	1.63171	3.57911	0.231675	0.0966804	0.0156421	0.0377826	0.0982899	0.657708	0.398686	0.225701	0.0355054	0.277339	0.0607948	0.112256	0.0288071	0.35836	0.207993	0.00737562
ENST00000526444.1	RP11-336F14.1	chr11	26067534	26069145	+	ENSG00000159593.7	ENST00000290810.3	NAE1	chr16	66836778	66864900	-	FALSE	30.0905	23.2367	24.4226	27.3616	28.5241	31.2008	31.8925	13.0534	16.0215	16.2706	49.9105	48.5386	21.5571	23.1567	14.093	20.3358	17.5259	14.0784	21.8944	16.3517	29.9111	48.8328	46.2638	39.4641	39.1415	30.2716	23.1844	29.653	25.7255	29.3901	40.7081	12.8422	10.3991	11.5651	19.754	9.1377
ENST00000436882.1	HMGN2P5	chr15	30022917	30023189	+	ENSG00000182952.3	ENST00000328219.2	HMGN4	chr6	26538572	26547160	+	FALSE	69.5468	64.7368	51.6001	90.9036	89.5779	108.82	92.7262	16.0695	21.5851	20.6784	51.6796	40.6509	19.6048	27.6171	15.6547	24.3361	23.4057	15.2969	27.4144	19.1377	71.1388	124.972	154.719	95.5534	94.3677	91.7736	64.6176	88.7521	42.9381	92.4895	101.078	29.4438	18.1299	34.5727	49.2582	8.7979
ENST00000413933.1	SLC6A6P1	chr21	20616860	20618709	+	ENSG00000131389.12	ENST00000454876.2	SLC6A6	chr3	14444076	14530857	+	FALSE	21.9428	16.8254	42.6534	17.6092	13.5266	10.8233	17.1232	3.91453	4.94371	8.10063	18.9832	21.2143	8.40911	7.05991	5.76873	6.04368	6.31248	8.07033	10.3323	6.80422	19.3684	9.6868	13.2988	12.2013	26.8084	7.87452	7.73486	10.0503	11.9434	10.2549	13.8518	21.8191	7.48947	17.2521	14.3019	1.48288
ENST00000469533.1	RP11-309L24.6	chr7	128552786	128554117	-	ENSG00000128591.11	ENST00000346177.6	FLNC	chr7	128470480	128499328	+	TRUE	15.5974	17.1734	1.20214	133.064	86.9733	181.031	240.894	2.30849	1.50863	2.27188	2.85075	3.68365	2.73149	1.8595	3.89881	2.93092	1.27938	2.25961	21.2981	4.45562	9.36082	78.2122	0.508183	41.7382	30.9085	375.793	92.0299	246.552	14.0862	300.365	63.2923	169.298	291.597	1.99765	1.91596	0.47945
ENST00000427780.1	AL672296.1	chr1	249065834	249067991	-	ENSG00000156162.12	ENST00000414645.2	DPY19L4	chr8	95732128	95806064	+	FALSE	11.4612	9.41079	11.9364	11.5847	11.9488	11.3633	10.1086	4.52564	4.17611	4.73571	4.9414	5.16448	3.57987	4.33271	4.54952	5.43244	4.21006	3.90201	11.1074	5.91243	10.861	21.6962	6.78751	16.9882	15.1637	8.59485	6.68549	11.0678	7.15417	10.9893	11.706	5.5013	4.15531	4.19282	5.91215	4.38631
ENST00000449233.1	RP11-380I20.2	chr9	110616064	110616539	-	ENSG00000140264.14	ENST00000430901.1	SERF2	chr15	44084575	44091205	+	FALSE	145.085	171.215	202.851	246.524	224.765	203.818	158.102	70.6268	65.1001	69.3587	72.7985	68.8806	56.5408	66.7275	67.3141	75.7604	64.4488	67.7298	116.137	99.9347	152.062	287.665	219.502	205.631	198.983	156.559	152.005	149.085	170.384	147.18	157.66	122.991	100.075	132.156	174.508	119.224
ENST00000428431.1	RP13-100A9.2	chrX	63946628	63946928	-	ENSG00000196072.6	ENST00000358848.1	BLOC1S2	chr10	102033713	102046439	-	FALSE	19.6059	18.7882	20.4803	17.0145	19.2598	12.5012	15.7714	26.1567	33.07	22.4082	39.1599	31.1165	31.1136	44.6722	24.7629	36.4757	26.1131	20.887	37.4001	32.3092	18.855	32.0067	42.7995	16.755	16.5726	11.4944	11.318	11.9814	35.155	11.152	16.5568	8.57147	6.44275	13.9398	19.6413	10.8474
ENST00000429380.1	AC007919.18	chr3	172240018	172240234	+	ENSG00000028839.4	ENST00000237264.3	TBPL1	chr6	134274333	134308637	+	FALSE	9.042	9.90356	5.34501	11.8228	12.4416	9.92028	12.6834	8.78157	12.8039	8.86529	27.9461	22.4912	14.6753	19.626	10.456	13.34	11.1884	6.85976	9.42196	8.494	9.06742	16.5016	17.8645	11.9901	13.6837	9.61776	7.25883	13.1904	7.25852	14.0821	12.88	5.98015	3.74585	5.14004	8.77007	4.30121
ENST00000419150.1	RP11-439A17.5	chr1	120880883	120881272	+	ENSG00000116251.5	ENST00000234875.4	RPL22	chr1	6245080	6259672	-	FALSE	231.724	208.513	118.058	230.168	231.695	291.657	237.615	88.8216	78.5989	76.4288	190.702	147.203	70.5607	84.3683	77.8183	86.29	93.1838	67.3055	144.894	93.4428	246.491	275.155	356.914	391.876	365.281	235.53	162.741	211.569	187.426	195.037	306.895	74.852	51.9683	101.449	161.576	52.8062
ENST00000525414.1	RP11-344L21.1	chr11	109920253	109920885	+	ENSG00000099817.6	ENST00000215587.6	POLR2E	chr19	1086578	1095391	-	FALSE	120.432	99.9286	80.8602	89.545	93.901	100.838	91.9958	58.0944	79.686	57.5198	85.1799	85.7727	94.0905	100.773	61.9014	70.0194	67.2728	52.7838	66	58.1588	101.503	159.429	128.332	103.313	101.852	102.322	72.5188	96.8823	87.3527	98.188	99.9001	48.1427	41.1572	57.7213	69.2934	75.4586
ENST00000422502.1	RP5-905H7.4	chr7	62723443	62723834	+	ENSG00000142252.5	ENST00000391951.1	GEMIN7	chr19	45582530	45594782	+	FALSE	7.82433	8.31836	8.2471	6.74231	8.59992	5.10993	9.74806	4.80405	5.93471	4.50756	13.0083	12.9103	7.92718	8.20581	4.85609	6.39212	4.79086	3.89931	5.33697	5.31191	9.56885	16.7159	32.3904	12.5436	9.78872	8.3327	9.56064	7.30597	12.3045	7.58001	10.1185	4.47865	4.55983	6.60047	11.2327	7.20753
ENST00000434395.1	RP11-34H11.6	chr9	46334292	46334508	+	ENSG00000178130.7	ENST00000426869.2	FAM27L	chr17	21825370	21826499	+	FALSE	0	0	0	0	0	0	0	0	0	0	0	0	0	0	0	0	0	0	0	0	0	0	0	0	0	0	0	0	0	0	0	0	0	0	0	0
ENST00000397754.2	RP11-12D24.7	chr9	5418373	5418976	-	ENSG00000176641.5	ENST00000312828.3	RNF152	chr18	59475296	59560992	-	FALSE	10.953	7.6503	2.64708	9.25359	20.1433	26.227	5.04097	1.1059	1.32488	1.10538	28.5687	22.0579	1.24795	1.54731	1.40924	3.38613	1.35528	1.09201	4.90241	2.74847	10.6921	1.22198	0.0354868	14.5113	19.7422	3.17266	5.26461	3.05417	5.10246	2.44763	9.48201	4.67543	2.30575	14.9291	7.18383	10.9806
ENST00000420768.1	TOP3B2	chr22	22577580	22578959	-	ENSG00000100038.14	ENST00000357179.5	TOP3B	chr22	22311397	22337213	-	FALSE	2.12658	1.70625	1.60422	1.93298	1.73643	1.78881	2.48732	0.389149	0.515983	0.632219	3.42674	4.24779	1.0904	0.835964	0.452988	0.518038	0.652437	0.4032	0.87698	0.421367	2.24706	2.77443	4.12524	3.3119	3.93034	2.17565	1.99144	2.03231	2.12357	2.03165	2.48003	1.09639	0.772267	0.97251	0.730328	0.852691
ENST00000405035.1	AC012078.2	chrY	3719265	3720910	-	ENSG00000244476.2	ENST00000472091.1	ERVFRD-1	chr6	11102722	11111965	-	FALSE	0.614901	0.405244	0.526239	0.0925173	0.137403	0.0465379	0.869992	0	0	0.0158492	0.0654741	0.145722	0	0	0	0	0.0114161	0.0140375	0.0176059	0	0.35596	0	0.0399216	0.417729	0.306483	0.314237	0.363509	1.06491	0.251748	1.10988	0.297553	0.0577026	0.034428	0.252272	0.245069	0.0431556
ENST00000494925.1	ABCA17P	chr16	2411145	2475686	+	ENSG00000167972.7	ENST00000382381.2	ABCA3	chr16	2325879	2390747	-	TRUE	11.3949	9.28649	13.8929	18.8561	15.4719	15.1026	8.53218	22.5491	31.5767	22.3351	73.09	83.5399	49.75	44.6301	23.6468	28.8317	24.9586	19.6173	27.9765	19.5661	11.1826	0.217432	3.07719	5.42152	8.08809	15.6584	6.4016	15.1021	3.0292	15.6166	8.71141	4.59002	3.78722	5.93892	7.60897	0.774468
ENST00000369171.2	FAM204BP	chr1	197715879	197716581	-	ENSG00000165669.7	ENST00000369183.4	FAM204A	chr10	120065401	120101832	-	FALSE	7.90292	5.33128	3.39053	7.00096	6.78428	8.77967	6.56009	4.48502	4.85122	5.26627	6.32385	5.56033	4.67544	5.56027	3.81424	4.4255	5.13831	4.11276	4.72762	3.7121	6.93637	6.23453	5.92857	8.52684	8.24356	7.59767	4.45482	6.64472	3.82184	6.65794	8.02566	3.24665	2.20516	3.12765	4.05379	1.75246
ENST00000465482.1	RP11-88I21.1	chr3	127002924	127003524	-	ENSG00000204918.2	ENST00000377930.1	PRR20B	chr13	57721622	57724643	+	FALSE	0	0	0	0	0	0	0	0	0	0	0	0	0	0	0	0	0	0	0	0	0	0	0	0	0	0	0	0	0	0	0	0	0	0	0	0
ENST00000510239.1	RP11-292F20.1	chr4	72300122	72303494	-	ENSG00000134333.7	ENST00000445376.2	LDHA	chr11	18416110	18429122	+	TRUE	349.602	356.181	260.627	482.426	397.256	510.305	213.331	63.1926	100.978	91.531	139.348	112.161	105.077	161.096	56.7697	102.296	83.5286	66.3959	74.8021	72.6427	291.081	1101.47	1357.21	167.812	162.846	233.764	195.809	234.591	348.573	266.106	222.743	155.561	89.5536	163.164	245.082	243.011
ENST00000414338.1	RP11-393N21.1	chr1	68026756	68027118	+	ENSG00000090621.8	ENST00000372862.3	PABPC4	chr1	40026488	40041925	-	FALSE	108.166	107.256	86.6509	84.1662	101.281	108.96	133.936	23.2457	26.0874	22.0502	46.1311	44.6752	27.8354	28.6368	22.596	22.7162	23.7381	18.0681	34.7274	22.509	92.0727	241.774	215.853	110.808	115.697	103.617	71.5211	81.8578	70.638	85.2981	108.376	88.7158	63.3169	31.9259	54.6625	36.2891
ENST00000428521.1	LL0XNC01-37G1.2	chrX	152621191	152621414	+	ENSG00000102032.8	ENST00000369997.3	RENBP	chrX	153200736	153210139	-	FALSE	31.0892	15.9493	20.3062	10.5994	20.4519	24.0381	10.4667	9.00102	8.51529	15.2898	2.9914	4.17217	9.29898	7.71388	9.20253	13.6847	15.1087	12.3114	19.844	13.0386	13.5116	4.09789	8.40948	8.50354	9.35073	19.4935	13.011	11.7949	2.64191	10.3454	9.09263	8.09784	4.43356	26.8422	12.188	2.3525
ENST00000438037.1	ASH2LP1	chr22	22774663	22775647	+	ENSG00000129691.10	ENST00000250635.7	ASH2L	chr8	37963011	37997225	+	FALSE	26.9419	23.6986	18.4361	25.3231	25.92	29.563	28.3556	12.7289	16.0595	13.4279	33.8854	30.0422	21.2378	24.3542	12.0344	16.6571	15.9789	11.1859	17.5852	12.6496	26.3235	30.3143	33.5374	30.799	30.662	24.7729	18.6003	24.5374	23.4192	25.2991	29.0336	12.4557	9.99704	9.88774	12.9654	8.11351
ENST00000413233.1	TPM3P1	chr7	116612219	116612965	-	ENSG00000143549.14	ENST00000368533.3	TPM3	chr1	154127784	154155648	-	TRUE	82.1353	78.1853	56.7223	39.6176	54.0354	33.6144	50.2268	35.3108	50.3831	34.6365	41.0518	38.5803	44.2392	58.9364	27.1969	36.0084	41.7722	28.4635	46.7588	35.0887	67.4565	135.047	185.053	47.7396	46.346	26.5463	58.6858	30.7672	68.4879	28.9011	45.6308	66.4063	15.3985	32.8136	43.702	17.8998
ENST00000548164.1	RP11-536C10.17	chr14	19390865	19391036	+	ENSG00000064763.5	ENST00000547116.1	FAR2	chr12	29376678	29487005	+	FALSE	6.70516	4.65872	1.5532	1.92374	3.14794	1.86122	4.23726	2.7287	4.71009	4.92444	3.30268	2.69253	5.30087	8.70282	3.06125	3.42549	4.24129	3.45891	2.09205	2.16399	4.36685	7.71939	4.66449	4.12318	4.66557	5.30987	12.088	4.011	1.48942	5.47105	2.99166	1.25059	0.924033	1.26239	1.75908	0.337349
ENST00000396562.2	RP11-561N12.6	chr7	64027192	64027821	-	ENSG00000101951.12	ENST00000376141.1	PAGE4	chrX	49593863	49598576	+	FALSE	0	0.0281244	0.306881	0	0	0	0	0.12418	0.0307155	0	0.126309	0.119881	0	0	0.0274331	0.129708	0	0	0	0	0	0	0	0.0564149	0.578507	0	0	0.179927	0	0.337087	9.41391	0	0	0.0269943	0.369913	0
ENST00000515557.1	OR52V1P	chr11	5548507	5549404	-	ENSG00000255307.1	ENST00000530810.1	OR52B2	chr11	6190560	6191638	-	FALSE	0	0	0	0	0	0	0	0	0	0	0	0	0	0	0	0	0	0	0	0	0	0	0	0	0	0	0	0	0	0	0	0	0	0	0	0
ENST00000509955.1	RP11-341G5.2	chr4	13978790	13979652	+	ENSG00000136819.8	ENST00000372447.3	C9orf78	chr9	132589569	132597554	-	FALSE	27.6156	21.5082	20.4808	38.0624	30.9985	38.2245	30.8645	21.6424	23.3585	24.98	43.0003	34.5894	21.5856	27.8961	21.5724	26.3129	27.609	21.5279	30.2575	22.9269	25.856	28.9321	21.6725	30.9599	32.2869	29.2538	21.5444	30.0433	20.8263	30.0151	31.9112	12.1715	9.1651	18.0892	19.8559	16.1349
ENST00000507315.1	RP11-375N15.1	chr8	9311208	9314928	+	ENSG00000174485.8	ENST00000431932.1	DENND4A	chr15	65952959	66084631	-	FALSE	9.00513	8.92555	9.91579	8.11205	8.25201	8.46343	9.60324	3.45812	3.83719	4.38146	17.2149	15.9029	5.03514	5.26341	3.4255	4.47747	4.47341	3.53251	5.47397	4.00143	8.3455	12.4511	31.8296	8.60987	10.1788	8.76838	6.21158	8.04932	4.52077	7.9242	10.2778	3.57229	2.12373	4.00656	6.66949	5.87152
ENST00000517826.1	RP11-1134I14.6	chr8	48109655	48109946	-	ENSG00000169575.4	ENST00000302273.2	VPREB1	chr22	22599192	22599917	+	FALSE	0	0	0	0	0	0	0	0	0	0	0	0	0	0	0	0	0	0	0	0	0	0	0	0	0	0	0.138208	0	0	0	0	0	0	0	0	0
ENST00000426627.1	TET1P1	chr13	88542427	88544727	-	ENSG00000138336.7	ENST00000373644.4	TET1	chr10	70320413	70454239	+	FALSE	0.941453	0.610325	0.282458	0.576717	0.556353	0.370151	0.599747	0.35825	0.30476	0.39738	1.28251	1.34974	0.364188	0.327951	0.345695	0.387843	0.345505	0.317734	0.725577	0.340389	0.89142	1.43099	0.781864	1.54567	1.44296	0.725215	0.354543	0.744884	0.259174	0.568672	1.19868	0.326154	0.159337	0.204831	0.296285	0.150878
ENST00000542164.1	RP11-324E6.4	chr12	123234028	123234133	-	ENSG00000214960.5	ENST00000407010.2	ISPD	chr7	16130817	16460947	-	FALSE	0.668814	0.737928	0.776218	0.672186	0.855257	0.834913	1.01513	0.924871	1.22882	1.02782	1.40959	1.18367	1.08238	1.61447	0.908604	1.25743	1.20325	0.814783	1.29359	1.02161	0.824566	0.848342	0.0911928	1.19131	1.04694	0.861666	0.607514	0.76395	0.329661	0.802647	0.709415	1.05419	0.688711	0.575906	0.764875	0.48618
ENST00000411665.1	RP11-393N4.1	chr3	174020734	174021077	-	ENSG00000110200.4	ENST00000545944.1	C11orf51	chr11	71820636	71823732	-	FALSE	7.09399	5.71151	7.93803	9.09431	10.1779	11.3403	11.4262	8.53123	10.5446	9.61098	8.26847	8.08595	10.9079	12.3184	7.71256	8.50682	11.6531	8.83177	9.20926	8.60527	7.41598	15.5318	15.1665	7.30337	7.73185	15.7413	10.1678	12.8874	9.63293	13.4093	9.65732	6.0773	5.2188	5.88679	7.85083	3.5134
ENST00000423396.1	RP11-323C15.1	chr20	45492202	45492743	-	ENSG00000167526.8	ENST00000311528.4	RPL13	chr16	89627056	89630950	+	TRUE	628.212	619.822	351.15	548.704	575.723	563.495	683.801	192.316	167.792	154.51	298.09	267.186	155.632	164.269	165.711	182.479	202.451	147.529	271.622	185.114	696.957	718.19	889.493	978.346	986.449	632.005	442.432	583.835	597.564	546.342	824.519	222.109	145.394	226.115	346.427	204.731
ENST00000555485.1	RP11-248B10.3	chr14	60646100	60646732	+	ENSG00000100567.8	ENST00000216455.4	PSMA3	chr14	58711549	58738725	+	FALSE	90.5101	82.2577	93.3707	92.8935	93.8408	92.6669	75.5893	30.451	33.596	36.6968	50.8964	43.3037	35.0518	45.4063	29.5088	43.4704	38.8123	32.1636	52.3174	37.441	83.5666	124.68	224.132	74.3031	77.1512	74.6716	65.7838	75.9146	83.3504	78.1139	87.9875	49.6097	53.9143	53.3204	76.8002	59.1194
ENST00000406003.2	RP11-133L14.4	chr12	10264337	10265070	+	ENSG00000197451.6	ENST00000355836.5	HNRNPAB	chr5	177631540	177638143	+	FALSE	104.057	121.87	130.249	104.477	109.623	98.9465	138.132	30.2158	30.6141	28.9685	72.0295	62.7222	32.6046	39.7601	29.314	42.1139	28.3028	25.2402	49.7617	33.2983	102.654	184.912	266.413	125.056	128.618	117.514	153.638	113.521	164.952	127.648	136.308	58.0015	48.6636	63.7631	98.3526	55.3551
ENST00000445368.1	HDHD1P3	chr20	31635323	31635958	-	ENSG00000130021.8	ENST00000381077.5	HDHD1	chrX	6966961	7066231	-	FALSE	6.23618	6.97505	6.41545	5.79285	7.59389	6.88389	9.60238	4.27633	4.38785	4.79123	5.44757	4.70204	4.49742	5.85868	3.67967	6.06577	5.24894	3.88951	7.18054	4.09138	6.56535	17.6819	29.7197	8.95284	9.31075	7.234	8.84027	6.9134	7.4642	7.50702	9.11059	5.56197	6.79172	5.9036	7.3951	3.54725
ENST00000512350.1	CTD-2533K21.2	chr5	26669820	26670098	-	ENSG00000167522.8	ENST00000378330.2	ANKRD11	chr16	89334038	89556726	-	TRUE	19.4341	16.7774	14.6069	23.2666	20.2734	21.5948	22.8169	8.3912	10.8409	8.9858	24.3035	25.4856	15.8204	14.2517	9.36012	9.80352	10.4916	7.27046	11.5329	8.59887	18.8926	35.5804	25.7522	25.4977	28.6993	20.2856	15.7308	21.8545	19.3141	21.702	27.4439	11.3477	7.35906	8.18017	12.886	5.52359
ENST00000423038.1	RP11-571E6.1	chrX	47132765	47133789	-	ENSG00000145029.6	ENST00000273598.3	NICN1	chr3	49460379	49466759	-	FALSE	25.1672	19.4441	22.4017	42.4826	35.4597	31.9379	33.0966	19.0096	25.983	19.374	61.5168	67.4424	42.8376	43.7763	18.8367	18.9343	24.0421	15.8379	17.1501	13.6374	30.011	14.989	22.9749	45.2941	53.9372	37.3235	22.9596	31.6065	15.1491	28.9003	44.7495	14.4184	10.6587	16.6398	24.6049	11.319
ENST00000416141.1	OR13Z1P	chr1	146890786	146891588	+	ENSG00000186943.1	ENST00000335040.1	OR13C8	chr9	107331449	107332411	+	FALSE	0	0	0	0	0	0	0	0	0	0	0	0	0	0	0	0	0	0	0	0	0	0	0	0	0	0	0	0	0	0	0	0	0	0	0	0
ENST00000458502.1	FAM108A7P	chr17	20744360	20747570	+	ENSG00000129968.10	ENST00000292577.6	FAM108A1	chr19	1876809	1885500	-	FALSE	64.3806	60.1464	47.44	75.4343	71.1495	63.4578	63.2332	87.7974	104.205	78.6396	145.121	142.833	110.347	114.148	105.502	62.4323	82.0605	74.6709	129.128	69.3427	61.8571	63.6883	50.2456	73.9893	75.9461	62.0251	47.9105	64.621	63.9097	63.6968	75.6923	38.7397	29.6717	32.2937	45.6086	21.068
ENST00000512908.2	RP11-1280N14.3-001	chr5	70398725	70424580	-	ENSG00000249437.3	ENST00000508426.2	NAIP	chr5	70265877	70316537	-	FALSE	0.622489	0.668214	0.372386	0.558051	0.576009	0.364593	0.523876	0.212345	0.159829	0.240685	0.539772	0.430285	0.175456	0.193034	0.250881	0.24362	0.195267	0.191972	0.533126	0.312728	0.4773	0.132797	0.174662	0.699694	0.850127	0.431055	0.39995	0.351694	0.202412	0.339086	0.917667	0.192247	0.11799	0.199626	0.309873	0.187002
ENST00000511504.1	RP11-790I12.1	chr4	70255208	70267799	+	ENSG00000213759.4	ENST00000446444.1	UGT2B11	chr4	70065669	70080449	-	FALSE	0	0	0	0	0	0	0	0	0	0	0	0	0	0	0	0	0	0	0	0	0	0	0	0.0452173	0.0121164	0.0269862	0.0639594	0	0	0	0	0	0	0.336053	0.314252	1.05332
ENST00000447135.2	MORF4	chr4	174537087	174538057	-	ENSG00000185787.10	ENST00000426013.2	MORF4L1	chr15	79165118	79190075	+	FALSE	176.221	148.6	136.015	277.207	222.238	259.827	171.004	103.191	136.769	96.0531	261.207	171.085	119.864	186.139	90.8738	158.746	106.715	78.2517	152.408	118.359	156.842	218.279	186.814	223.164	228.375	189.219	109.673	176.631	82.1997	169.393	189.736	98.9571	73.0833	77.9818	128.902	46.3652
ENST00000554393.1	RP11-14J7.3	chr14	20992451	20993581	-	ENSG00000049883.9	ENST00000308077.5	PTCD2	chr5	71616200	71656052	+	FALSE	2.5606	2.53566	3.34022	2.23988	2.63409	2.44152	3.57316	1.40569	1.75276	1.82786	3.96454	3.71709	2.06631	2.45684	1.47843	1.89859	1.9394	1.47012	2.23508	1.66162	2.56969	5.93036	5.21792	3.3498	3.36485	2.74158	2.01252	2.41205	2.35657	2.47014	3.30768	1.58618	1.60776	1.30763	1.87968	1.59523
ENST00000552112.1	RP11-1100L3.4	chr12	52294349	52295120	+	ENSG00000136068.10	ENST00000490882.1	FLNB	chr3	57994127	58156501	+	TRUE	63.1113	49.2816	39.3235	50.327	52.8786	57.3106	106.953	9.22213	7.61816	14.4417	34.9837	36.2634	10.1811	8.70927	12.7008	14.43	13.046	12.9923	44.8894	19.182	68.5914	89.4852	21.8406	49.663	43.6421	71.4012	76.009	46.642	40.3925	48.479	85.0086	11.9692	10.4755	27.2927	53.4115	20.9796
ENST00000427602.1	LA16c-17H1.3	chr22	16886056	16886143	+	ENSG00000145354.4	ENST00000273986.4	CISD2	chr4	103790135	103810399	+	TRUE	10.114	11.6139	18.323	13.5932	12.9881	11.9343	11.7969	12.5245	15.8034	11.4079	28.1226	20.986	14.7262	21.7664	11.9066	20.2976	12.201	9.51837	20.09	15.437	11.1518	20.5125	22.7862	13.5857	15.4592	10.3766	10.8264	8.92985	10.7963	8.3524	13.6018	6.51239	4.82034	12.4182	13.2098	19.5416
ENST00000439497.1	CICP10	chr2	243062007	243062204	-	ENSG00000079432.1	ENST00000160740.1	CIC	chr19	42788817	42799949	+	TRUE	40.2334	27.9028	29.12	54.924	39.6651	56.0858	37.8564	22.4549	26.3908	23.2113	101.682	123.854	35.8328	26.114	18.7221	22.7513	28.7357	18.4103	18.4849	14.9042	42.3167	25.4636	24.2826	53.5532	69.7273	41.516	24.793	40.343	25.5974	36.0153	60.6038	14.1379	9.04937	17.6809	21.4972	13.9877
ENST00000416536.1	AC126118.1	chr3	37185003	37185449	-	ENSG00000184182.14	ENST00000272930.4	UBE2F	chr2	238875597	238951236	+	FALSE	22.9796	24.5819	22.3235	39.2402	34.3893	38.3391	25.0213	17.5711	21.7368	15.8705	25.1231	20.998	19.7943	25.9866	18.4829	25.7059	18.0452	14.3179	29.0071	22.4688	20.7771	29.2989	18.9436	30.8877	28.6445	30.8783	21.1411	31.3158	28.0753	33.0364	26.0608	26.9364	16.4007	13.977	21.9382	14.0909
ENST00000443827.1	DBIL5P2	chr2	63346146	63346398	-	ENSG00000155368.12	ENST00000311521.4	DBI	chr2	120124646	120130122	+	FALSE	171.994	170.956	78.0492	87.7141	98.9382	71.4366	85.3271	170.878	154.424	85.1407	140.361	162.914	118.928	123.531	152.147	133.915	81.6822	93.109	217.597	154.015	188.411	188.329	373.747	67.7318	58.4273	59.8293	117.163	57.949	327.258	55.799	67.1055	103.193	123.66	164.062	175.334	175.48
ENST00000444546.1	RP11-159J16.1	chr1	81892141	81893290	+	ENSG00000170144.12	ENST00000420139.2	HNRNPA3	chr2	178077493	178084548	+	FALSE	131.926	127.988	76.9823	151.096	143.876	158.731	151.133	53.2154	57.0339	57.4084	207.919	152.279	58.7566	74.4736	53.4376	67.1058	59.6142	47.8932	98.6626	61.4593	141.781	149.806	230.84	228.527	227.85	147.943	114.994	139.87	135.489	136.57	220.934	53.4099	30.9262	63.6167	114.554	46.697
ENST00000525719.1	OR1D4	chr17	3143970	3144908	+	ENSG00000184166.1	ENST00000331459.1	OR1D2	chr17	2995352	2996290	-	FALSE	0	0	0	0	0	0	0	0	0	0	0	0	0	0	0	0	0	0	0	0	0	0	0	0	0	0	0	0	0	0	0	0	0	0	0	0
ENST00000425870.1	RP11-421N10.1	chr7	67234616	67235455	-	ENSG00000101132.5	ENST00000371419.2	PFDN4	chr20	52824386	52836492	+	FALSE	15.3167	13.2429	10.9576	20.3828	18.2187	19.8653	15.8288	14.8686	19.1157	12.005	17.1347	12.1114	13.8685	23.4654	12.5753	21.0463	14.3545	10.663	18.5673	15.0848	14.9889	34.1758	29.2169	22.7739	19.1052	18.2694	10.6421	14.5324	11.5277	14.7229	15.6852	8.1279	7.37366	7.10776	10.3836	3.82247
ENST00000560043.1	RP11-752G15.4	chr15	83360475	83361110	-	ENSG00000111786.3	ENST00000229390.3	SRSF9	chr12	120899471	120907596	-	FALSE	109.076	111.81	167.163	116.219	112.189	112.228	99.3942	51.9489	65.5619	56.5988	112.722	102.676	67.3736	81.448	50.5761	69.0956	59.1817	51.0128	69.2969	62.1192	120.569	256.674	304.822	133.318	142.436	85.1078	99.6327	83.4755	178.82	79.4025	144.608	36.2126	22.5648	83.4025	112.382	52.9109
ENST00000443069.1	RP11-403F21.1	chr9	38452786	38454067	-	ENSG00000114098.12	ENST00000481646.1	ARMC8	chr3	137906109	138015391	+	FALSE	17.6662	15.7065	10.9528	19.888	21.1797	23.3513	18.4514	6.20711	8.47137	7.51109	55.9977	46.0779	9.88213	13.1372	6.51281	8.64628	7.80093	6.00627	10.3351	7.07078	16.1532	20.9811	15.4448	17.7063	17.6026	19.0034	12.3329	22.0253	11.2884	23.7396	17.7803	7.39195	5.57811	6.43641	10.4118	4.55148
ENST00000422058.1	RP4-769N13.2	chrX	101960712	101961168	+	ENSG00000165626.11	ENST00000378605.3	BEND7	chr10	13483355	13544945	-	FALSE	5.41564	5.18491	3.26467	5.36133	5.48509	7.62536	5.95918	1.27965	1.55925	1.61601	9.01227	8.41356	1.55178	1.54478	1.07892	2.09127	1.61585	1.25596	1.2515	1.66434	6.80718	1.13542	0.0189334	6.3306	7.13357	8.53251	5.09688	6.27625	1.18722	6.34693	10.6875	2.09475	1.83059	7.03874	7.04399	2.50503
ENST00000395823.2	HMGB1P10	chr22	26956492	26957054	+	ENSG00000189403.9	ENST00000326004.4	HMGB1	chr13	31035633	31040075	-	FALSE	89.4615	70.8535	43.494	90.2174	87.8982	108.914	81.0183	46.1035	43.2921	44.245	95.1066	72.4892	40.21	50.5591	41.4969	52.4246	46.8287	38.5128	82.3145	49.7015	88.0043	76.7002	122.665	133.305	129.298	85.231	63.1174	74.1111	60.5681	70.9062	122.346	29.3877	19.5469	35.1623	52.3797	27.117
ENST00000518368.1	RP11-39H3.1	chr5	179512717	179514038	-	ENSG00000056050.6	ENST00000393381.2	C4orf27	chr4	170650616	170679104	-	FALSE	34.9608	26.9825	26.2191	42.5873	38.839	47.6153	33.7413	25.4635	27.5975	25.0333	45.3149	36.4128	29.8829	40.4895	25.4487	31.0848	26.1549	23.1116	36.59	26.7117	32.4348	44.2636	39.7107	44.3135	46.3062	40.2224	23.1183	35.998	23.2403	35.8436	41.113	16.5229	13.4542	14.2526	24.2205	11.3412
ENST00000443486.1	FAM207CP	chr21	15164956	15165462	+	ENSG00000160256.8	ENST00000397826.3	FAM207A	chr21	46359927	46396904	+	FALSE	18.3423	20.7019	17.7695	22.9514	33.0575	99.3952	30.5177	8.30764	11.4607	11.475	24.6432	22.9693	12.5475	13.9692	8.01177	10.0337	12.7552	9.3712	8.20561	9.09281	21.1567	39.2086	39.3896	23.1848	21.4095	35.1393	18.9497	33.1129	16.0712	36.9999	22.2034	12.6867	21.9484	10.9377	17.9098	12.5267
ENST00000417716.1	RP11-332L8.1	chr1	197191352	197192385	+	ENSG00000182220.8	ENST00000378438.4	ATP6AP2	chrX	40440160	40465889	+	TRUE	82.9683	64.8232	57.6881	154.363	122.558	121.598	69.8064	48.1034	65.8182	56.9771	90.5134	60.8654	62.2911	105.779	45.5756	63.7811	63.2149	44.5185	59.4769	46.7812	70.776	171.56	58.4266	94.6089	93.2017	68.606	49.2609	67.574	50.7069	64.8027	80.0234	29.3445	13.5654	54.6331	59.795	23.3012
ENST00000415916.1	AC016909.2	chr2	133668669	133668834	-	ENSG00000106028.6	ENST00000463093.1	SSBP1	chr7	141438201	141445345	+	FALSE	61.8426	54.3375	60.1014	73.2383	71.2633	80.7739	59.4967	29.5482	34.5717	31.0476	39.527	34.7057	34.3219	42.4174	27.5066	35.5161	37.2035	26.6263	38.5127	32.7736	61.9862	127.385	151.745	65.6459	63.5272	65.7472	50.3595	64.1766	73.1687	64.2133	66.5057	41.9966	38.2075	36.5571	53.6281	28.6199
ENST00000414800.1	AC009237.16	chr2	96307382	96307728	-	ENSG00000064309.10	ENST00000534818.1	CDON	chr11	125891158	125933230	-	TRUE	6.58671	12.9031	0.837081	2.60773	3.21119	1.63989	3.68642	0.411848	0.848871	1.09112	27.0562	23.2133	1.38555	1.50111	0.56275	1.15902	1.31973	0.688373	0.699914	0.564777	6.27181	2.22612	0.0854205	9.89005	10.0018	17.6945	4.39975	7.58595	1.23824	6.85631	22.2822	2.73148	0.976333	0.571821	0.599334	0.619526
ENST00000486611.2	RPL29P3	chr14	37046748	37047210	-	ENSG00000162244.5	ENST00000492277.1	RPL29	chr3	52027766	52029830	-	FALSE	868.224	840.498	581.086	612.439	676.166	687.997	781.121	235.996	192.84	198.616	271.123	230.213	174.704	190.708	196.772	193.844	226.485	180.079	323.746	236.394	910.219	1229.95	1556.42	1198.46	1162.09	701.233	563.479	649.516	812.141	610.362	956.164	268.647	198.465	317.097	416.365	240.795
ENST00000452760.1	AC087499.5	chr17	20515995	20517321	+	ENSG00000140995.11	ENST00000268676.7	DEF8	chr16	90015183	90034468	+	FALSE	23.7768	23.483	21.4241	30.2713	28.9217	23.3021	29.6477	22.596	32.4849	24.6077	97.9989	102.094	43.4035	40.5619	22.7337	30.9599	27.6748	20.439	33.5203	27.4352	24.8078	27.9261	14.9381	39.6867	39.0904	31.5829	20.1116	30.4783	22.8259	31.0424	45.8891	13.9316	9.90122	19.8895	29.3769	9.93207
ENST00000555526.1	RP5-892G5.2	chr14	74659292	74659526	+	ENSG00000184900.10	ENST00000411651.2	SUMO3	chr21	46226574	46237996	-	FALSE	95.0852	77.9928	67.5294	77.9085	75.9206	65.4456	75.2887	64.2186	90.9661	65.7049	116.04	88.2239	69.7006	101.044	49.7058	84.0179	87.254	50.8524	48.9417	59.1675	90.057	153.127	112.852	95.2898	94.5652	71.4314	61.5978	62.5468	63.0309	58.8245	92.7524	47.4839	35.0994	47.1348	54.8078	32.0742
ENST00000502685.1	RP11-576C12.1	chr9	115344059	115344870	-	ENSG00000184056.7	ENST00000537510.1	VPS33B	chr15	91542172	91565806	-	TRUE	16.8003	12.0173	11.9826	16.6858	16.0105	17.1843	19.62	7.59982	11.3688	9.80253	34.6184	32.5309	16.8223	17.8956	8.35462	12.6175	12.2843	7.92068	12.1428	8.06869	16.3764	20.4133	31.3118	23.1809	22.885	15.5046	14.3759	15.1252	15.5737	14.9391	23.4938	5.40474	3.56631	8.79547	12.7127	5.07469
ENST00000435260.1	RP11-446E9.1	chr8	56962597	56963766	-	ENSG00000100519.6	ENST00000445930.2	PSMC6	chr14	53173890	53195305	+	FALSE	28.5597	24.2057	22.5291	32.181	30.7329	32.9007	26.3016	11.8451	14.1561	12.9249	32.3975	26.6197	16.5643	20.9672	12.0972	16.0416	13.1001	10.7074	21.3057	13.5205	27.4622	31.0814	35.4609	33.3972	32.7119	24.618	20.808	24.3142	30.1167	24.0203	31.1218	16.6719	14.7904	14.3568	19.6825	15.9493
ENST00000557286.1	RP11-151G14.1	chr14	89576893	89577567	-	ENSG00000154889.11	ENST00000317235.6	MPPE1	chr18	11883470	11908641	-	FALSE	10.4883	7.83392	7.16722	12.6124	10.0954	10.5985	9.72196	2.95491	3.64939	4.41668	6.94003	7.196	5.19943	5.16113	3.23633	4.36875	4.00931	3.58756	5.86764	4.08087	9.9325	10.0764	9.2869	10.7921	11.3236	8.93599	8.63583	7.4181	7.16695	7.56103	11.2771	5.22866	4.09985	6.67255	6.52168	4.89624
ENST00000415696.1	KARSP2	chr13	113784730	113786368	+	ENSG00000065427.9	ENST00000302445.3	KARS	chr16	75661622	75681577	-	FALSE	87.5466	80.5236	51.1166	81.5217	84.2054	98.5876	83.0804	29.363	32.9318	36.0647	56.6392	47.4324	35.9878	41.7138	24.4065	36.0022	40.0165	28.7783	38.974	31.2742	84.2308	142.743	185.277	90.95	84.5619	90.3162	66.3637	77.4212	77.0773	81.0614	83.564	47.2486	48.5198	39.3133	59.5646	28.8998
ENST00000551366.1	RP11-617J18.1	chr12	81939112	81940229	-	ENSG00000133872.8	ENST00000523127.1	TMEM66	chr8	29921311	29927551	-	FALSE	170.679	195.907	356.523	291.18	244.41	232.135	197.057	244.404	297.612	252.553	322.286	263.027	293.369	414.388	215.134	362.018	299.612	201.316	342.625	263.831	198.6	138.271	113.425	234.136	264.175	159.387	144.652	148.368	108.92	133.902	256.16	111.378	80.1101	113.115	138.974	142.616
ENST00000527787.1	DEFB108P3	chr8	11952688	11952856	-	ENSG00000184276.2	ENST00000328698.1	DEFB108B	chr11	71544246	71548608	+	FALSE	0	0	0	0	0	0	0	0	0	0	0	0	0	0	0	0	0	0	0	0	0	0	0	0	0	0	0	0	0	0	0	0	0	0	0	0
ENST00000541449.1	RP11-144O23.8	chr12	10983673	10984615	-	ENSG00000121377.2	ENST00000240687.2	TAS2R7	chr12	10954131	10955226	-	FALSE	0	0	0	0	0	0	0	0	0	0	0	0	0	0	0	0	0	0	0	0	0	0	0	0	0	0	0	0	0	0	0	0	0	0	0	0
ENST00000423686.1	MRPS31P3	chr13	52749774	52768513	-	ENSG00000102738.6	ENST00000323563.6	MRPS31	chr13	41303440	41345309	-	FALSE	14.8299	14.7627	15.496	15.1914	15.8582	16.4263	18.3874	8.28461	8.61901	9.4844	20.8313	17.3739	8.87781	11.1927	8.28703	11.9135	10.1505	8.05578	12.9872	9.69927	16.652	20.5409	44.032	21.8592	21.6129	16.2871	13.9926	15.1492	15.8691	15.1814	22.2877	10.9638	11.8902	11.2223	16.2648	12.1834
ENST00000560960.1	RP11-19J5.1	chr15	70095657	70096385	-	ENSG00000046647.9	ENST00000380523.4	GEMIN8	chrX	14026398	14048011	-	FALSE	16.8916	13.734	12.1931	21.0505	18.7607	18.3062	18.5675	8.67287	8.63667	9.40194	14.7509	14.2552	10.0556	9.75255	8.10081	10.4109	9.81309	7.87403	20.8143	10.5085	17.722	19.7604	22.6704	23.8394	25.8234	18.2907	12.4095	18.842	12.5424	18.2797	26.0933	6.76254	4.85637	9.49522	12.1895	5.63749
ENST00000524415.1	SUB1P1	chr8	11647514	11647895	+	ENSG00000113387.6	ENST00000265073.4	SUB1	chr5	32585605	32604185	+	FALSE	46.8792	56.0333	37.0606	62.8967	55.6467	56.4191	38.3107	48.5965	63.7407	42.4386	49.0374	36.5141	44.7548	76.0502	40.5798	50.9746	56.3403	33.5998	37.1842	35.1119	53.9723	74.9141	159.606	48.828	49.9148	51.4346	39.536	39.9737	39.0172	38.9169	51.6433	31.2584	24.2943	27.3179	41.7293	19.3072
ENST00000445357.1	NCLP1	chr9	139707240	139709988	-	ENSG00000115053.10	ENST00000392033.4	NCL	chr2	232319462	232329195	-	FALSE	218.659	207.334	177.633	214.9	194.547	233.803	196.89	86.8552	83.7808	93.7105	217.235	172.08	90.542	110.729	83.5679	100.063	97.2275	80.4126	159.407	100.173	211.312	495.336	575.31	241.926	262.074	193.306	162.886	185.426	217.821	175.403	266.117	91.0787	68.8239	71.9227	123.893	69.9073
ENST00000557788.1	RP11-603B24.3	chr15	22472904	22473352	-	ENSG00000211956.2	ENST00000390616.2	IGHV4-34	chr14	106829594	106830076	-	FALSE	0.47979	2.25802	0.23134	2.29644	1.95918	0.11981	0.568399	0	0	0	0	0	0	0	0	0	0	0	0	0	2.18983	0	15.8613	1.44939	6.68604	0.229459	41.0112	0.0814388	2.93858	0.120072	9.0541	0.150472	0.0800827	0.886217	0.215452	1.82391
ENST00000453325.1	RP6-113J7.1	chrX	43266928	43267809	-	ENSG00000111704.6	ENST00000229307.4	NANOG	chr12	7941992	7948655	+	FALSE	0.0153146	0.00925976	0.0333768	0.012583	0.0111836	0.0115339	0.0132349	0	0	0.00910426	0.0199384	0.0209656	0.00541363	0.00490873	0	0.00539982	0.0171766	0.00756584	0.00666572	0	0.0136832	0.0092606	0.0043824	0.0195457	0.0221843	0.01218	0.0102738	0.0123082	0.00764791	0.0123682	0.0106399	0.00556472	0.0027925	0.0089904	0.030172	0.00763801
ENST00000438427.1	AC011290.5	chr7	39608975	39609797	-	ENSG00000139921.8	ENST00000457354.2	TMX1	chr14	51706886	51722759	+	FALSE	22.2204	20.4131	18.4956	20.6438	20.6107	18.3772	17.2922	5.88866	5.23325	6.61025	9.30375	8.05072	4.82543	5.92224	5.19549	6.61719	5.50101	5.26643	10.1891	7.36275	19.3741	48.7764	49.3902	18.885	18.435	16.2718	17.0799	13.1486	19.8167	12.7106	17.4854	5.19827	3.45419	7.43873	11.0226	8.52218
ENST00000440222.1	RP4-620E11.5	chr20	40011023	40011747	+	ENSG00000197056.5	ENST00000373329.1	ZMYM1	chr1	35544992	35581455	+	FALSE	5.8442	4.31768	3.8903	4.72135	5.36695	5.32769	6.69701	1.09198	1.1113	1.36737	4.03633	3.72129	1.33565	1.2645	1.1416	1.67905	1.41171	1.0351	2.11239	1.29985	5.87339	10.2887	1.88223	10.3974	9.38604	6.27476	5.00514	5.43091	5.95218	4.97891	7.59947	1.88361	1.24956	2.24367	3.85859	2.42249
ENST00000404577.1	RP11-568A7.1	chr6	167622119	167622385	-	ENSG00000112494.5	ENST00000230256.3	UNC93A	chr6	167704803	167729507	+	FALSE	0	0	0	0	0	0	0	0	0	0	0	0	0	0	0	0	0	0	0	0	0	0	0.0214918	0.0438113	0	0.027258	0.0397944	0	2.29362	0	0	0	0	0.095362	0.200438	2.26701
ENST00000423940.1	AL390877.1	chr1	118320709	118321128	-	ENSG00000189266.6	ENST00000374468.1	PNRC2	chr1	24286318	24288370	+	FALSE	83.7475	94.886	66.3358	98.5689	90.7163	96.0241	79.1149	27.1616	30.1406	30.5131	55.0077	45.1906	29.5216	36.9774	26.1813	30.403	29.6988	24.8346	46.8946	29.9919	81.9276	78.6948	135.258	92.2892	97.5556	86.6468	75.5919	76.8074	53.6362	69.9441	85.6015	34.6161	24.9099	51.1688	84.3459	19.2383
ENST00000429428.1	RP11-552E4.4	chrX	48088268	48088394	-	ENSG00000163191.5	ENST00000271638.2	S100A11	chr1	152004982	152009511	-	FALSE	723.308	663.779	179.788	1059.24	959.518	677.865	718.529	26.7606	19.7772	27.2876	14.562	13.3029	17.7103	19.3547	33.0234	37.9328	22.5943	25.0181	103.132	54.4249	641.494	1686.27	102.225	588.112	663.259	311.417	241.847	274.253	4508.59	255.276	486.523	188.298	84.7293	401.488	720.181	37.6361
ENST00000405943.2	HDGFP1	chrX	130780647	130780899	+	ENSG00000143321.13	ENST00000368206.5	HDGF	chr1	156713137	156722240	-	FALSE	98.7439	100.636	82.5347	117.418	103.09	109.914	101.771	46.2532	50.6494	54.707	128.761	121.329	57.1421	60.9802	46.118	45.1639	51.8414	46.3377	78.9956	48.8866	107.6	233.286	184.597	127.452	131.642	105.938	101.303	100.01	171.436	104.045	130.002	59.6261	50.7478	89.037	101.875	89.7481
ENST00000454899.1	RP4-765F13.2	chrX	130753023	130753911	+	ENSG00000171054.6	ENST00000338616.3	OR13H1	chrX	130677950	130679030	+	FALSE	0	0	0	0	0	0	0	0	0	0	0	0	0	0	0	0	0	0	0	0	0	0	0	0	0	0	0	0	0	0	0	0	0	0	0	0
ENST00000445584.1	RSL24D1P2	chr2	62788193	62788558	-	ENSG00000137876.4	ENST00000260443.4	RSL24D1	chr15	55473004	55489265	-	FALSE	62.975	55.5802	32.9188	84.8189	71.0388	103.236	68.1913	25.2911	31.8776	23.6326	75.0167	54.9638	30.9425	44.5579	23.9418	31.6719	28.5884	18.0756	41.1026	26.8789	66.2906	94.9681	118.461	84.3203	93.5845	69.7511	41.7573	59.3388	39.7179	55.0161	90.9876	25.5748	17.5044	23.5328	38.2223	14.555
ENST00000456500.1	AC010878.3	chr2	38044058	38045104	+	ENSG00000023734.6	ENST00000419869.2	STRAP	chr12	16035329	16056412	+	FALSE	136.58	127.104	118.032	139.457	143.463	166.69	111.971	75.0994	93.2785	76.6219	137.09	122.186	108.71	131.173	66.3699	102.994	83.229	63.8267	91.5799	81.6647	122.405	251.522	163.954	109.511	113.866	125.152	90.1623	122.979	107.974	131.733	116.084	81.4779	77.4669	71.8826	91.7096	48.7994
ENST00000523324.1	IGHV3-71	chr14	107183396	107183857	-	ENSG00000211965.2	ENST00000390625.2	IGHV3-49	chr14	107012938	107013477	-	FALSE	0.145757	1.23025	0.195656	1.02934	1.15869	0	0.135739	0	0	0	0	0	0	0	0	0	0	0	0	0	1.19233	0	0.696743	1.56074	1.46253	0.128852	40.4044	0	2.37705	0	1.5685	0.0519427	0	0.295789	0.728845	1.33011
ENST00000532441.1	RP11-693N9.2	chr11	104774180	104780642	-	ENSG00000196954.7	ENST00000355546.4	CASP4	chr11	104813595	104827425	-	FALSE	52.9482	57.8183	22.3069	40.9297	45.3042	28.8265	32.184	1.7652	1.43121	1.95759	1.52149	2.0834	1.66256	1.40976	2.01989	2.52186	1.33699	1.76931	5.70566	3.08716	50.3495	73.4751	53.2022	25.7229	29.8689	17.6212	18.523	21.7328	52.6605	20.1154	36.8913	12.3538	6.24443	16.9964	24.9272	19.7715
ENST00000421309.1	RP5-1033K19.2	chr1	68847124	68847340	-	ENSG00000105829.6	ENST00000433727.1	BET1	chr7	93622572	93633673	-	FALSE	8.71387	8.92806	10.4199	7.69071	9.14936	7.66698	8.54492	3.32127	3.58839	3.54972	6.1513	5.10065	2.9895	4.12139	3.29908	5.118	4.46335	3.04926	4.82123	3.57142	9.42277	17.8378	11.1038	10.6546	11.504	7.82361	6.02109	7.03646	5.51719	6.88186	10.2774	3.16493	2.14058	5.16134	7.96976	5.22576
ENST00000401900.1	RP11-360O19.1	chr6	10514515	10515206	+	ENSG00000187210.8	ENST00000536223.1	GCNT1	chr9	79034752	79118584	+	FALSE	3.11268	5.48819	0.725234	1.98832	2.32156	1.22527	1.42378	0.576581	1.16846	1.64476	6.49208	5.26024	0.968418	1.30946	0.830234	0.708473	1.40208	1.22821	0.596544	0.686951	2.80186	47.8003	5.28715	1.40791	1.8482	0.996139	4.17769	1.0887	1.37614	1.02838	1.74394	0.889921	0.39705	0.512357	0.88344	0.318899
ENST00000346911.4	IL6STP1	chr17	15686602	15687621	+	ENSG00000134352.14	ENST00000542298.1	IL6ST	chr5	55246018	55272106	-	TRUE	113.365	117.215	64.8845	101.022	108.357	97.4387	76.9658	31.0976	29.6087	31.4742	42.0157	27.6269	26.4322	34.1085	27.2631	31.228	28.162	28.5313	64.7436	36.9073	100.239	214.043	20.4658	108.851	99.6036	65.5258	38.1516	78.0246	27.319	85.0714	92.4388	33.7904	17.6663	27.4039	34.0357	33.9688
ENST00000422212.1	RP13-492C18.2	chr7	56489550	56500395	-	ENSG00000107890.12	ENST00000376070.3	ANKRD26	chr10	27293045	27340293	-	TRUE	3.97674	3.14866	2.78091	3.37817	3.40893	3.58007	4.26682	1.89491	2.39645	2.76354	6.9164	7.98541	3.7603	3.45777	1.95533	2.75282	3.50902	1.98894	2.34578	1.75229	4.02939	6.69256	8.47959	6.59417	7.301	4.3243	2.77978	3.60293	2.67068	3.56036	5.54653	2.93912	2.26858	1.79229	2.39181	1.22195
ENST00000415639.1	AP000361.2	chr22	23330438	23330756	+	ENSG00000154723.8	ENST00000400094.1	ATP5J	chr21	27096791	27107215	-	FALSE	128.497	125.639	156.415	136.04	148.235	172.305	136.253	90.583	107.004	90.9126	120.406	107.659	118.404	142.735	84.0553	99.9297	106.445	84.9221	98.9829	105.196	116.762	130.546	158.144	108.895	103.555	183.696	136.918	167.269	118.322	182.701	109.35	262.783	296.826	113.799	160.048	107.922
ENST00000446711.1	RP13-222H17.1	chrX	90815437	90816597	-	ENSG00000142864.10	ENST00000361219.6	SERBP1	chr1	67878068	67896082	-	FALSE	74.9638	72.2674	42.6038	70.5191	72.9864	79.8791	62.4412	20.2594	20.7231	22.4857	43.2244	32.6658	20.0633	25.2348	20.1151	22.691	22.1034	18.1634	35.7966	22.4832	73.1238	135.953	208.413	79.4117	76.7575	60.9244	50.2085	59.4255	98.9528	58.9716	70.7715	26.9085	22.9537	26.2046	44.3697	27.4245
ENST00000546408.1	RP11-231C14.5	chr16	29490200	29493912	+	ENSG00000069764.3	ENST00000261659.1	PLA2G10	chr16	14766407	14827644	-	FALSE	0.0690174	0.0746609	0.0211639	0.0589129	0.0751053	0.0887365	0.319137	0.0782916	0.0824771	0.339384	0.23863	0.234612	0.092008	0.11579	0.07566	0.0473981	0.340041	0.368821	0.0699666	0.0380587	0.109191	0.0336567	0.0737523	0.17033	0.231911	0.185692	5.90037	0.0872697	0.104615	0.0879574	0.27296	0.0285991	0.0161702	0.0232709	0.122758	0.0252681
ENST00000442736.2	IGKV1D-35	chr2	89934312	89934582	+	ENSG00000240864.1	ENST00000479981.1	IGKV1-16	chr2	89399352	89399854	-	FALSE	0.192339	1.64617	0.199944	0.994207	1.38999	0	0.275684	0	0	0	0	0	0	0	0	0	0	0	0	0	2.30713	0	1.10513	1.55778	6.74733	0.148746	62.9272	0	4.04533	0	3.39816	0.0678326	0	0.556789	2.24014	2.23578
ENST00000415694.1	RP11-417L14.1	chr9	109931850	109933429	-	ENSG00000182481.3	ENST00000330459.2	KPNA2	chr17	66031848	66042969	+	FALSE	18.5737	21.4524	15.5827	17.6497	22.3844	15.0541	13.4688	11.7785	15.1	11.7524	15.142	13.7868	19.2356	25.2459	13.2119	18.6339	12.5276	9.66651	15.0255	11.2996	17.7457	98.792	175.314	15.3174	12.4295	14.8108	20.0314	14.7579	40.8254	15.6021	16.9904	10.9119	9.61218	8.32929	14.3688	6.65976
ENST00000425489.1	AC130360.8	chr8	7199348	7200464	+	ENSG00000248933.1	ENST00000511280.1	RP11-1286E23.17	chr4	9269345	9270937	+	FALSE	0	0	0	0	0	0	0	0	0	0	0	0	0	0	0	0	0	0	0	0	0	0	0	0	0	0	0	0	0	0	0	0	0	0	0	0
ENST00000432923.1	RP4-735N21.1	chr1	99929934	99930334	+	ENSG00000162384.7	ENST00000294360.4	C1orf123	chr1	53679771	53686289	-	FALSE	100.418	80.1271	49.9556	113.142	113.413	140.189	115.359	40.5788	45.9868	49.9047	65.7876	60.8185	48.6375	52.5882	40.0871	46.0528	50.6551	41.5438	56.9447	44.5603	88.0462	83.5891	48.5347	132.952	133.222	121.687	63.7126	105.782	40.2829	102.758	122.713	36.5229	31.736	34.8323	42.0327	25.7646
ENST00000490376.1	RP11-740N7.3	chr7	6940055	6940254	-	ENSG00000166979.8	ENST00000401402.3	C21orf63	chr21	33784993	33887707	+	FALSE	38.2518	46.2186	4.96823	45.5402	38.7724	35.44	38.0409	5.702	5.75861	6.14004	15.5181	15.9471	7.52112	7.09199	6.13753	8.37383	5.82724	6.47109	10.21	7.56903	43.8466	3.42276	0.0682192	43.3387	48.8245	25.2514	13.6994	42.1535	17.5896	40.7002	71.4099	13.8955	8.05457	6.23654	10.8585	1.8479
ENST00000424780.1	UGT1A13P	chr2	234556572	234557672	+	ENSG00000241119.1	ENST00000354728.4	UGT1A9	chr2	234580499	234681946	+	FALSE	0	0	0	0	0	0	0.121323	0	0	0	0	0	0	0	0	0	0	0	0	0	0	0	0	0	0	0	0.595335	0	0.178656	0	0	0	0	43.3151	3.6222	10.1558
ENST00000521705.1	IGKV1-13	chr2	89345492	89345963	-	ENSG00000211630.2	ENST00000390275.2	IGKV1D-13	chr2	90192768	90193424	+	FALSE	NA	NA	NA	NA	NA	NA	NA	NA	NA	NA	NA	NA	NA	NA	NA	NA	NA	NA	NA	NA	NA	NA	NA	NA	NA	NA	NA	NA	NA	NA	NA	NA	NA	NA	NA	NA
ENST00000434892.1	MRPS33P4	chr20	51127791	51128107	+	ENSG00000090263.10	ENST00000324787.5	MRPS33	chr7	140705961	140714783	-	FALSE	7.74545	8.04537	12.5537	6.31848	7.58746	7.01104	10.8002	7.63394	8.95105	8.99125	9.04116	7.64262	8.60835	11.0208	7.40601	10.3875	10.9476	7.14498	12.7727	9.154	8.89415	17.4817	21.5205	7.37721	8.29381	11.348	11.4234	8.20943	8.88595	8.9093	8.07764	9.11392	10.7014	7.6928	12.0981	6.17459
ENST00000394268.2	OR6C69P	chr12	55656323	55657215	+	ENSG00000179615.1	ENST00000321688.1	OR2AP1	chr12	55968199	55969128	+	FALSE	0	0	0	0	0	0	0	0	0	0	0	0	0	0	0	0	0	0	0	0	0	0	0	0	0	0	0	0	0	0	0	0	0	0	0	0
ENST00000456143.1	LA16c-60G3.7	chr22	16404698	16405874	+	ENSG00000157216.10	ENST00000371320.3	SSBP3	chr1	54692305	54872092	-	FALSE	39.2572	33.3093	34.3542	64.7895	67.781	119.551	46.7234	37.4047	79.4046	34.7649	114.927	95.3911	75.6456	98.9816	32.5988	38.5319	48.0044	26.5595	35.8359	26.6919	39.5869	27.6394	22.4218	104.669	89.1318	53.3168	36.7804	52.0696	37.0418	50.8957	84.4373	14.3864	13.6958	18.1646	25.9427	17.2637
ENST00000454624.1	ZNRF2P2	chr7	29724389	29724808	-	ENSG00000180233.7	ENST00000323037.4	ZNRF2	chr7	30323923	30407308	+	FALSE	8.14589	8.54762	5.99296	7.46688	8.23364	7.21093	9.76416	2.80087	2.90453	2.25571	4.12693	3.69735	2.52394	3.22776	2.50078	3.27581	2.00666	2.01801	7.02218	4.12527	9.16504	4.91394	12.9661	5.65738	6.31551	6.2728	10.6645	6.14108	11.8671	6.34113	6.15574	2.38963	2.19223	9.57176	11.3798	10.5808
ENST00000524544.1	RP11-686G23.1	chr11	80364473	80365032	-	ENSG00000170540.7	ENST00000304414.6	ARL6IP1	chr16	18802991	18812917	-	TRUE	124.983	127.807	152.226	86.7234	93.9926	92.9834	72.6731	209.773	317.024	180.132	433.981	264.928	211.015	395.51	168.578	229.089	207.935	142.488	184.814	175.516	121.221	125.487	176.196	94.6953	107.372	61.0056	82.9734	61.5131	90.5673	57.0865	94.0758	22.9139	13.7795	48.3981	80.8703	85.373
ENST00000405027.1	RP3-406P24.1	chr6	3978296	3979333	+	ENSG00000108010.7	ENST00000331244.5	GLRX3	chr10	131934663	131977888	+	FALSE	19.5193	16.9293	19.0254	19.6784	20.4425	22.15	20.1075	7.16093	9.07473	8.98856	18.201	16.2197	9.65746	12.1768	7.44285	9.97247	10.4359	7.3323	11.6677	8.45902	18.404	34.5682	35.8701	22.4703	20.5248	18.621	14.2007	16.9952	25.7226	18.1487	20.2435	10.5412	10.3148	9.0001	15.1858	7.36248
ENST00000503214.1	RP11-627H22.6	chr4	156380022	156380715	-	ENSG00000198712.1	ENST00000361739.1	MT-CO2	chrM	7586	8269	+	TRUE	28022.8	31029.7	48978.8	13494.6	19888.1	15699.9	32083.4	64972.3	67869.5	74885.5	43894.5	44002	62949.6	62612.5	73177.6	66998.1	66334	80106.6	55857.5	77608.2	29181.6	24914.7	24084.5	16554.7	18220.8	38803.7	51118.7	38549.6	25295.3	41569	18742.5	43732	63237.9	73718.4	61400	49563.6
ENST00000514060.1	AC127391.1	chr2	92005797	92006268	+	ENSG00000251546.1	ENST00000448155.2	IGKV1D-39	chr2	89901292	89901791	+	FALSE	0.0854484	0.295142	0	0.19363	0.313029	0	0.0792411	0	0	0	0	0	0	0	0	0	0	0	0	0	0.427532	0	0.541954	0.841038	0.374186	0	9.87614	0	0.785084	0	0.712667	0	0	0.0814802	0.378231	0.324024
ENST00000440965.1	IMPDH1P10	chr2	202002239	202004750	-	ENSG00000178035.6	ENST00000326739.4	IMPDH2	chr3	49061758	49066823	-	TRUE	199.354	178.67	121.755	134.548	142.192	151.34	226.554	39.9404	40.3872	41.2406	78.5587	76.593	50.0043	49.9532	34.6759	51.7787	46.3722	34.9394	78.7677	44.6787	214.087	469.724	387.597	363.867	400.238	173.225	147.446	144.829	238.601	135.981	297.842	60.6762	40.0499	57.3844	91.1606	39.4339
ENST00000396646.3	TAF9BP1	chr3	25796416	25797161	+	ENSG00000187325.4	ENST00000341864.5	TAF9B	chrX	77385245	77395203	-	FALSE	23.9042	20.977	11.4359	24.5648	28.4617	36.2617	26.8729	20.1353	23.3051	17.9737	31.4258	23.3669	17.8328	26.7928	16.2056	21.8295	21.1235	14.7907	27.1571	17.3376	22.74	26.0185	23.4967	34.3567	32.3971	28.9163	14.7126	42.4898	15.401	40.9704	31.085	11.8585	8.29432	10.4594	13.4757	5.17288
ENST00000397487.3	POTEKP	chr2	132349325	132384839	+	ENSG00000222038.3	ENST00000409602.1	POTEJ	chr2	131369054	131415664	+	FALSE	0.103	0.0973387	0.0399757	0.247957	0.228031	0.352589	0.129932	0.0194961	0.0275637	0.0292353	0.0331177	0.0371099	0.0354727	0.0359996	0.0249809	0.0268618	0.0328223	0.0209817	0.0538311	0.0244449	0.0856225	0.259713	0.420936	0.117789	0.0793815	0.254633	0.122159	0.230344	0.0964565	0.269812	0.214902	0.0690542	0.0245555	0.0322489	0.0162551	0.0199446
ENST00000512176.1	RP11-91K8.4	chr3	133209668	133210349	+	ENSG00000179632.5	ENST00000322428.5	MAF1	chr8	145159402	145162514	+	FALSE	121.663	109.866	82.575	168.99	162.125	210.509	171.888	36.8648	43.0787	39.4334	86.2432	85.4929	53.5641	53.8002	36.5084	41.9934	41.9145	35.8783	52.4639	39.0646	115.753	93.9177	68.7053	163.288	152.331	236.332	108.576	214.579	78.5681	213.55	140.773	83.2628	88.0074	61.3063	69.5284	27.8869
ENST00000556012.1	CTD-2343P13.1	chr15	92286071	92287185	-	ENSG00000054118.9	ENST00000354618.5	THRAP3	chr1	36690017	36770958	+	FALSE	72.7072	59.889	62.0262	84.0665	75.4611	89.4512	77.11	22.8489	27.3821	28.4598	78.5648	67.3258	31.6492	35.6683	24.2519	30.2666	29.6143	22.0372	33.7988	24.7378	70.5813	127.112	128.52	91.9118	92.0901	77.5858	54.2286	83.7114	64.1483	83.4594	83.0812	35.2231	31.5244	26.3679	38.7447	30.3196
ENST00000436327.1	RP11-1217F2.7	chr7	57241064	57242069	+	ENSG00000198727.2	ENST00000361789.2	MT-CYB	chrM	14747	15887	+	TRUE	23839.1	25511.7	28799.4	12919.4	15943.2	13051.5	23663.2	32931.8	28346.7	40960	21992	27120.5	30873.6	24999.9	35185.3	31077.8	38008.1	44653.4	24606.8	30844.5	22813.1	9293.5	6035.75	13716	16427.9	24052.8	25475.1	26760.3	12328.5	27087.5	17086.7	37440.1	45791.4	46874.1	36772.3	31641.5
ENST00000514059.1	RP11-1082L8.1	chr8	125932670	125934318	+	ENSG00000124532.9	ENST00000543597.1	MRS2	chr6	24403159	24424122	+	FALSE	12.4068	11.6095	13.8466	12.8411	13.2736	12.9402	15.7124	5.85477	7.94615	8.71468	32.1881	28.7775	10.1367	11.4762	6.16751	8.57481	8.76372	6.96106	8.99467	7.25774	12.9284	14.4295	23.0728	13.9478	17.3687	15.7536	12.9803	14.9892	12.2528	16.2944	15.2007	12.4729	12.3359	9.58965	12.5531	10.0618
ENST00000426936.1	TSPY5P	chrY	9904196	9906760	-	ENSG00000258992.1	ENST00000451548.1	TSPY1	chrY	9304564	9307357	+	FALSE	0	0	0	0	0	0	0	0	0	0	0	0	0	0	0	0	0	0	0	0	0	0	0	0	0	0	0	0	0	0	0	0	0	0	0	0
ENST00000427731.1	RANP5	chr1	109589448	109590105	+	ENSG00000132341.5	ENST00000392369.2	RAN	chr12	131356615	131360826	+	FALSE	90.6811	115.957	105.419	114.013	118.522	117.216	107.142	62.1928	83.261	66.4323	113.801	93.0383	80.5898	116.518	52.0913	93.8538	79.6123	49.3565	74.9036	62.1696	96.1932	341.379	557.016	108.981	100.723	102.717	89.2668	99.3515	160.011	102.284	110.041	59.0593	42.0552	53.9266	79.5995	35.4406
ENST00000430003.1	AC125238.2	chr2	204499300	204500739	-	ENSG00000010244.10	ENST00000321233.5	ZNF207	chr17	30677157	30697467	+	FALSE	28.5752	26.6758	21.2011	35.2132	32.7008	33.62	32.3269	7.9048	9.028	9.45176	40.3936	40.6278	12.2644	12.1532	8.78683	10.8414	10.44	7.77613	14.2879	8.81501	30.5996	37.7677	54.5274	45.3098	43.873	27.1399	24.5675	26.7444	36.3514	25.769	40.0464	12.7382	8.42776	12.4943	21.7156	10.0402
ENST00000423931.1	VEZF1P1	chr3	192873245	192874997	-	ENSG00000136451.3	ENST00000258963.2	VEZF1	chr17	56048910	56065615	-	FALSE	28.176	24.4915	29.7342	35.3966	37.8352	44.1918	44.1202	10.3903	7.87461	12.843	23.9398	22.4469	9.7225	9.53828	11.8004	12.1604	9.30412	11.9483	21.5157	14.2401	30.5363	35.8336	15.8808	47.6582	54.5354	53.5455	29.5824	48.3706	18.8956	48.5196	49.4925	18.6972	14.075	14.071	27.9502	6.71811
ENST00000518923.1	PGAM5P1	chr5	109220311	109221124	-	ENSG00000247077.2	ENST00000498926.2	PGAM5	chr12	133287405	133299228	+	FALSE	11.7771	11.2034	17.733	10.98	12.2305	11.7374	15.207	8.05184	11.4981	8.51698	20.8785	19.2197	15.0988	18.1402	9.51761	10.1793	9.47009	6.97882	7.69809	6.8993	13.0267	22.9949	40.1832	16.7986	13.4796	13.888	14.0562	13.2856	22.1959	14.2915	13.6771	7.49609	8.86662	8.9477	12.7409	14.3344
ENST00000557145.1	RP11-164C12.1	chr15	93973888	93974446	-	ENSG00000086475.9	ENST00000378614.3	SEPHS1	chr10	13360083	13390280	-	FALSE	26.1402	24.1191	26.1161	27.3707	28.2615	28.7821	27.075	16.1377	17.2562	15.8575	35.7323	27.5606	15.6953	18.329	14.4718	17.7238	17.0372	12.5631	22.1836	16.167	29.2831	34.9493	35.5867	28.1148	27.1792	28.0536	21.7354	26.8988	20.4911	27.0513	29.3771	13.1868	9.75851	18.1247	19.9643	18.8366
ENST00000339579.4	RP11-527B17.2	chr6	34991297	34991592	+	ENSG00000115541.6	ENST00000233893.5	HSPE1	chr2	198364718	198368181	+	FALSE	81.0832	137.798	386.241	100.805	107.184	83.7879	109.431	103.188	102.03	100.109	92.8675	79.6437	87.941	115.734	100.139	135.414	105.732	83.1311	161.387	118.413	98.865	161.101	290.924	111.309	111.368	99.4144	113.257	90.8075	118.387	94.2426	119.857	96.6787	73.872	137.997	223.855	221.595
ENST00000550961.2	RP11-152F13.3	chr15	82768639	82770067	-	ENSG00000215186.5	ENST00000421285.2	GOLGA6B	chr15	72947038	72959738	+	FALSE	0.0229852	0	0.0141972	0.0231588	0.0179442	0.0167461	0.0155681	0.011756	0.0161533	0.0150262	0.0879628	0.0864248	0.0258314	0.0177128	0.0139553	0.0102994	0.0138521	0.0110316	0.0413602	0.0079239	0.0344923	0	0.0170041	0.0257753	0.0425922	0.0254598	0.00449456	0.0189213	0	0.0154356	0.0567803	0	0	0	0.0161617	0.154625
ENST00000480448.1	ACTR3P3	chr3	100881938	100882830	+	ENSG00000133627.12	ENST00000377776.3	ACTR3B	chr7	152456834	152552023	+	FALSE	9.0176	6.12868	8.97149	6.68723	6.92482	9.28965	8.80711	19.7606	32.6813	35.8963	34.8654	29.6342	35.368	48.5886	27.6703	16.3237	57.7752	23.5597	9.87157	10.373	9.61599	8.14369	11.6465	9.44818	12.4018	5.75726	4.96146	5.83778	4.48434	5.82347	10.7562	3.4752	3.54053	5.07518	9.75881	5.59251
ENST00000447169.1	RP5-1158E12.2	chrX	45772553	45773306	+	ENSG00000124193.9	ENST00000244020.3	SRSF6	chr20	42086568	42092245	+	FALSE	90.3764	110.659	116.633	80.6148	95.0466	62.766	94.2588	30.133	29.0335	35.8822	105.009	106.05	35.0264	33.7012	31.9544	40.338	36.1319	29.3105	51.2603	34.9283	111.412	135.597	102.13	122.573	172.321	84.5987	90.4833	80.7103	91.7873	69.1753	165.148	41.2024	29.0891	60.0072	87.9723	69.7048
ENST00000445390.1	RP1-290I10.4	chr6	10460139	10460774	-	ENSG00000175581.9	ENST00000310614.7	MRPL48	chr11	73498361	73575656	+	FALSE	5.32419	6.31249	8.6023	8.17432	7.66222	6.93098	8.3575	6.68023	6.76829	7.86963	17.6321	14.509	7.74218	9.56208	7.52741	8.56847	8.26122	7.07744	17.1669	9.25784	6.76382	10.383	15.1858	12.1856	11.1546	7.30414	8.17355	6.14086	8.54799	5.75267	10.3032	5.38318	5.07985	6.17082	9.78319	5.01794
ENST00000513074.1	RP11-11N6.1	chr4	91604061	91604274	+	ENSG00000145839.1	ENST00000274520.1	IL9	chr5	135227935	135231516	-	FALSE	0	0	0	0	0	0	0	0.0994132	0.115873	0.0893035	0	0	0.119413	0.0839099	0.0908855	0.0724096	0.0617205	0.0572842	0.0572226	0.0675353	0	0	0	0	0	0	0	0	0	0	0	0	0	0	0	0
ENST00000378718.2	DGKZP1	chr13	44542560	44545335	+	ENSG00000149091.10	ENST00000343674.6	DGKZ	chr11	46354455	46402104	+	FALSE	29.0839	24.4066	15.1861	18.7515	21.7695	19.4868	27.954	82.1882	142.737	60.3028	67.7106	92.3907	170.803	159.896	133.154	28.3157	63.7264	48.2793	22.5314	20.3639	28.0929	20.7908	28.9603	29.4481	33.1859	25.6762	20.5065	22.5574	21.4184	23.8661	26.6964	32.9126	18.6252	17.4754	13.7729	6.05663
ENST00000432262.1	RP11-101E5.2	chr9	65496525	65496924	+	ENSG00000150787.3	ENST00000524931.1	PTS	chr11	112098996	112104533	+	TRUE	13.4953	16.9171	45.547	24.821	24.2084	25.8821	20.0375	21.9351	26.1161	15.4156	25.5235	20.8172	19.9334	28.3181	20.1116	33.4573	18.3528	13.6355	26.7056	22.5693	16.0602	30.7134	9.13739	26.3348	22.1579	17.2744	15.1236	16.9356	24.4072	16.8488	22.3186	10.0875	9.44414	17.4384	32.178	27.8349
ENST00000502314.1	CCT5P1	chr5	114847774	114849391	+	ENSG00000150753.6	ENST00000280326.4	CCT5	chr5	10250033	10266524	+	TRUE	89.7629	96.1887	79.9178	83.8622	84.5763	81.5117	80.3971	24.5895	31.9689	32.4912	66.8794	52.8483	38.1409	49.1683	27.4736	47.8577	37.8224	24.7993	49.2479	30.7084	85.228	241.902	237.748	89.7591	80.2834	62.212	67.0099	64.6179	107.077	70.5818	75.7363	41.595	33.9185	36.0945	49.1081	22.4001
ENST00000511142.1	RP11-501C14.7	chr17	47114484	47114791	+	ENSG00000187118.8	ENST00000418849.1	CMC1	chr3	28295219	28361264	+	FALSE	7.317	7.17526	6.59555	7.30851	7.61771	6.51743	6.05448	3.12845	3.48277	3.34824	5.77418	5.32369	3.60768	4.66991	2.80665	4.30714	3.74256	2.70163	5.20299	3.61399	7.26518	9.14228	12.8622	7.91602	7.59931	6.56486	6.87779	5.74519	5.07581	6.02503	6.84607	6.67278	5.78694	6.57978	9.36314	5.37004
ENST00000436275.1	RP11-350G8.7	chr1	154386845	154387613	-	ENSG00000099341.5	ENST00000215071.4	PSMD8	chr19	38865176	38874464	+	FALSE	131.415	105.648	75.7207	109.294	94.5138	104.258	79.5116	39.1037	50.0126	40.4668	76.5874	75.4826	67.9205	72.409	36.2358	51.1159	48.3363	36.461	50.6468	38.871	103.103	194.709	128.686	92.7723	91.1254	76.6628	64.8517	84.8414	91.9527	88.0908	89.8784	103.033	94.3288	49.9497	62.4661	35.96
ENST00000450164.1	RP11-267N12.2	chr1	163207004	163209345	+	ENSG00000072756.12	ENST00000251607.6	TRNT1	chr3	3168600	3190707	+	TRUE	7.60588	7.95033	6.77669	8.66657	9.21904	8.49183	10.0126	4.23447	4.33131	4.52075	8.49259	7.93268	4.85781	6.11803	4.27563	4.88045	4.81597	3.86206	7.28763	4.5741	7.93949	11.8591	17.4652	9.54539	10.1348	7.45255	6.61689	7.20383	6.7138	7.49896	10.0665	3.76494	2.6998	4.51321	10.1211	3.48247
ENST00000518688.1	RP11-726G23.10	chr8	43131413	43131966	-	ENSG00000171763.13	ENST00000531624.1	SPATA5L1	chr15	45702571	45713576	+	FALSE	10.1147	7.90536	6.75534	8.08848	8.96848	9.89241	11.8887	2.64976	2.80468	3.22762	15.4185	13.4002	3.5554	3.75546	2.57751	3.23027	3.61322	2.72171	3.83629	2.60675	9.95106	13.3613	16.2349	15.2877	14.9203	9.70564	8.43005	8.27698	15.3476	8.77536	10.941	3.67192	3.35844	4.11757	6.48215	4.06745
ENST00000505671.1	RP11-501M7.1	chr3	143339370	143346532	+	ENSG00000168246.5	ENST00000393792.2	UBTD2	chr5	171636644	171711075	-	FALSE	23.1914	18.9663	13.8226	18.1907	21.1502	21.8313	18.5269	6.88351	6.77346	10.0141	67.4621	48.675	6.15789	7.91478	6.68414	7.03229	10.0488	8.00609	10.1375	6.62696	20.3781	31.8255	20.4299	33.4939	33.0866	19.0453	15.2934	18.0617	12.5909	16.5428	23.7103	7.66681	4.55042	8.30011	11.8197	5.83062
ENST00000534002.1	RP11-680E19.1	chr11	106135042	106135308	+	ENSG00000173875.7	ENST00000393303.2	ZNF791	chr19	12721732	12739912	+	FALSE	13.579	10.7211	7.78242	13.0468	12.1381	14.9297	15.0272	3.88186	4.92744	4.77204	15.4793	12.0409	5.38926	6.93246	4.45362	5.88818	5.04321	4.02362	6.7004	4.70436	13.3282	12.2201	16.5488	16.8204	18.4034	12.1059	9.20447	12.56	9.12399	11.8926	16.4241	5.25393	3.71157	5.60818	7.90767	4.59733
ENST00000419756.2	OR8B9P	chr11	124350895	124351819	-	ENSG00000170953.2	ENST00000306842.2	OR8B12	chr11	124412578	124413575	-	FALSE	0	0	0	0	0	0	0	0	0	0	0	0	0	0	0	0	0	0	0	0	0	0	0	0	0	0	0	0	0	0	0	0	0	0	0	0
ENST00000400943.2	RP11-438O11.1	chr1	240136087	240137544	+	ENSG00000112972.9	ENST00000433297.2	HMGCS1	chr5	43289497	43313614	-	FALSE	24.0978	20.3522	31.3879	20.2151	18.6561	23.7074	23.0026	24.5835	38.2899	16.7656	36.7522	29.124	42.7133	60.0646	24.2976	40.6942	20.4689	12.941	50.0106	18.4965	22.3777	26.1801	95.0636	27.3477	24.7944	19.0054	28.6952	16.7263	165.94	16.7417	20.2633	10.4614	6.29499	15.1176	17.1782	51.9909
ENST00000555268.1	RP11-386M24.5	chr15	93170303	93170642	+	ENSG00000109270.8	ENST00000499666.2	LAMTOR3	chr4	100799493	100815647	-	FALSE	18.9374	16.449	18.8791	22.2568	20.8609	25.4171	22.1071	13.5517	17.0918	14.0163	33.9154	25.3426	15.7993	24.404	11.9115	17.5667	15.2812	11.0048	13.7603	12.617	19.9242	22.7818	24.4587	25.8537	26.6913	23.4605	18.0878	20.0822	24.6173	19.5836	24.5958	8.83473	7.40033	13.6625	18.1374	7.07444
ENST00000433527.1	RP11-289I10.2	chr1	148193338	148193856	+	ENSG00000154978.8	ENST00000285279.5	VOPP1	chr7	55538306	55640218	-	FALSE	17.8772	15.2212	7.03934	33.0216	20.6296	15.9156	13.6577	13.4111	14.7009	10.1272	14.3275	16.8351	16.2974	19.7213	10.0289	15.048	12.8875	8.48643	21.3131	13.6938	13.7106	29.3382	71.1965	21.2853	23.0362	10.3744	14.4224	8.48013	7.03816	7.83596	15.8825	4.4277	3.79109	8.80812	21.4167	4.9617
ENST00000442297.1	RP1-93C23.1	chrX	138529050	138529835	+	ENSG00000145545.7	ENST00000274192.5	SRD5A1	chr5	6633456	6669675	+	FALSE	2.73358	1.97352	2.09649	4.12826	3.28318	2.87637	2.4133	5.18609	7.71917	4.47588	11.3951	9.25788	5.71672	9.9962	5.6496	6.37056	5.74247	3.39011	5.26271	4.6304	2.89316	6.48369	7.56172	6.24319	4.34726	2.17413	3.14922	1.94061	22.865	1.82434	2.56002	0.762491	0.525187	3.11984	3.06801	13.7306
ENST00000396692.2	CYB5P4	chr20	22866308	22866706	-	ENSG00000166347.12	ENST00000340533.4	CYB5A	chr18	71920531	71959251	-	TRUE	69.7337	58.8752	24.4642	16.9597	21.3728	17.0349	49.2568	6.26438	6.44655	7.85352	26.4411	21.7422	6.40867	7.36758	6.24478	7.08237	7.0598	6.72345	15.9871	8.93977	64.7162	42.9756	22.0648	30.7437	24.1763	46.5695	28.7266	16.7731	19.8227	15.5029	24.8383	9.35471	9.60787	83.4152	65.2533	181.416
ENST00000404238.2	TOP1P1	chr1	171308440	171309103	+	ENSG00000198900.5	ENST00000361337.2	TOP1	chr20	39657458	39753127	+	FALSE	43.419	54.3455	45.926	37.7244	39.8498	38.6428	44.1308	16.5324	19.1982	21.6794	60.2793	49.956	22.6292	26.8334	15.941	20.759	21.5016	16.4237	25.6593	16.5464	47.1508	95.9634	133.84	53.9084	56.091	41.2659	43.778	39.2448	56.8563	38.8675	56.2334	18.7163	12.3727	24.2761	33.9024	20.1991
ENST00000433858.2	AC109309.6	chr11	3343092	3343428	+	ENSG00000128609.9	ENST00000355749.2	NDUFA5	chr7	123181083	123198309	-	FALSE	14.8683	14.2115	28.6432	19.7032	20.4163	24.4049	20.4473	31.3889	41.554	28.4329	41.181	30.7912	33.9876	51.5736	24.9403	33.8863	33.8172	23.1342	22.8076	24.5135	16.5609	15.7018	19.7789	19.6144	20.4759	28.1022	20.5921	29.8921	13.0377	31.5149	21.7731	31.2503	29.4724	18.207	26.9479	11.0885
ENST00000433431.1	AC079776.7	chr2	130725831	130725953	-	ENSG00000133678.9	ENST00000372273.3	C10orf57	chr10	81838792	81852313	+	FALSE	11.7168	9.43546	14.7804	9.63774	11.0737	10.705	12.99	8.85883	9.75981	10.5287	13.2148	13.0803	10.8881	11.2732	8.13217	8.24734	11.8574	7.57782	9.93712	7.11878	14.1824	19.6068	12.5653	14.9289	15.575	13.3444	13.53	10.8557	38.9143	11.4224	13.0746	3.1676	2.49748	9.22681	14.6241	13.331
ENST00000412461.1	AC004461.4	chr22	19043327	19044020	+	ENSG00000108107.7	ENST00000560055.1	RPL28	chr19	55897304	55914612	+	FALSE	188.198	204.716	158.241	152.038	175.285	141.503	230.936	79.2554	65.1576	65.7552	76.8916	75.121	67.3058	65.8339	69.9286	72.5661	79.2342	63.8436	113.126	85.343	210.399	313.435	405.289	294.855	283.262	163.356	152.107	158.344	268.117	145.849	240.871	73.6594	43.4781	95.5587	138.481	74.1846
ENST00000464531.1	SRRM1P2	chr3	83986196	83987387	+	ENSG00000133226.10	ENST00000447431.2	SRRM1	chr1	24969775	24999158	+	FALSE	65.4792	46.4119	34.8789	61.7211	57.4394	71.9465	67.9971	18.2427	18.0846	22.7721	100.862	106.57	26.7065	24.7955	20.7007	23.1017	23.5092	18.8304	41.0159	21.0793	67.152	59.7064	85.2395	100.612	105.478	73.1523	46.1397	67.2766	41.5186	61.5459	113.798	29.0406	17.5563	20.1681	28.9061	16.184
ENST00000510070.1	AC011330.5	chr15	43955852	43976537	-	ENSG00000168781.14	ENST00000381885.1	PPIP5K1	chr15	43825660	43877062	-	FALSE	5.03824	4.15422	9.82535	5.55965	4.85924	4.55587	7.61	3.94461	6.53437	5.31905	52.9341	56.6868	10.9699	10.5433	3.86702	6.59238	7.55197	4.17533	5.10314	4.0327	5.54748	2.98979	5.98063	6.27288	7.75219	5.66079	7.55078	5.15581	7.39604	5.11339	6.78942	2.44135	1.51537	4.12479	6.15308	1.90344
ENST00000414628.1	RP11-206F17.2	chr4	153848598	153849359	+	ENSG00000172775.10	ENST00000389447.5	FAM192A	chr16	57187649	57207793	-	FALSE	36.1099	29.2895	26.9859	39.0342	39.2646	40.949	45.1577	34.2573	40.0584	33.5648	64.9386	60.7218	45.2284	50.6582	33.3716	42.1324	39.2001	30.2187	53.8823	44.4585	37.4286	43.4268	61.4316	46.581	53.0864	40.9293	37.8527	37.7155	33.8861	38.2474	48.168	19.7218	15.6166	24.0853	32.2603	15.4486
ENST00000454883.1	RP11-64I24.2	chr1	174818805	174819306	-	ENSG00000123545.5	ENST00000316149.7	NDUFAF4	chr6	97337189	97345757	-	TRUE	11.7659	14.5484	11.6498	13.2247	16.3643	19.2806	14.9981	11.1976	17.8106	15.1947	30.7472	24.3261	17.837	31.305	12.3236	17.0284	15.0958	12.1913	11.966	13.7255	11.3973	13.5196	19.8817	13.3783	12.2857	18.3744	14.8704	16.5598	9.34173	18.6283	12.9462	19.9615	20.0034	10.3418	16.7565	7.79949
ENST00000550637.1	CTB-31N19.2	chr16	21544266	21561694	-	ENSG00000174990.2	ENST00000309893.2	CA5A	chr16	87921625	87970122	-	TRUE	0.00577522	0.0059558	0.00917651	0.00844979	0.00749064	0.00639067	0	0.072835	0.0837324	0.0828083	0.0816853	0.0867999	0.0921909	0.0898356	0.0957724	0.106537	0.0590337	0.0891264	0.10714	0.115255	0.00563434	0	0.011019	0.00649666	0.015707	0.00482947	0.00372528	0.00474182	0.00205081	0.00486125	0.00938392	0.0045668	0.0148677	0.0041773	0.0126566	6.39011
ENST00000555477.1	RP11-998D10.5	chr14	21578462	21581600	-	ENSG00000136108.8	ENST00000490903.1	CKAP2	chr13	53030107	53050484	+	FALSE	4.37664	3.27394	7.74329	3.65409	3.6592	3.15675	3.39611	2.82043	3.93537	3.58113	16.9948	14.0191	4.20091	5.29316	2.43417	4.45663	4.07089	2.45138	3.05708	2.72105	3.63771	26.7006	42.4268	3.60431	3.34415	3.20742	4.62197	2.11494	12.7496	1.9797	2.73444	1.71499	1.30535	1.92682	2.35489	1.02198
ENST00000426312.1	AC018867.1	chr2	187353297	187353852	-	ENSG00000204595.1	ENST00000376650.1	DPRX	chr19	54135310	54140263	+	FALSE	0.35135	0.359623	0	0	0	0	0	0	0.045431	0	0.11397	0.125427	0.0371605	0	0.0405831	0	0	0	0.090253	0.0654321	0.395248	0	0	0	0.0929211	0.0973457	0	0.102436	0	0.138099	0.396452	0.0777604	0.104633	0	0.0599253	0
ENST00000502748.1	RP11-391J13.1	chr4	175938167	175940365	+	ENSG00000168594.10	ENST00000514159.1	ADAM29	chr4	175839562	175899256	+	FALSE	0	0	0.00619296	0.0321009	0.0156502	0.194527	0.0176451	0.0311897	0.0497187	0.0255507	0.00460796	0.0138078	0.099688	0.087892	0.022595	0.0850565	0.0723988	0.0189704	0.0152301	0.0269841	0.0142934	0	0.00808654	0.200294	0.302985	0	0.00532241	0	0	0	0.00623777	0	0	0.0093389	0.0214775	0
ENST00000478377.1	RP11-47D6.1	chr1	146310555	146334210	+	ENSG00000157423.11	ENST00000393567.2	HYDIN	chr16	70841281	71264592	-	TRUE	0.0168792	0.0237393	0.0405451	0.036071	0.041062	0.034677	0.0423925	0.195278	0.209858	0.513538	0.12371	0.173184	0.275992	0.217623	0.401771	0.482512	0.645564	0.234337	0.185645	0.160015	0.054254	0.0131413	0.00720569	0.0847348	0.161917	0.0603467	0.0217182	0.0615969	0.00957665	0.0628942	0.638425	0.0271844	0.010018	0.284162	0.481818	0.0254929
ENST00000453783.1	GGT3P	chr22	18761338	18778736	-	ENSG00000100031.14	ENST00000425895.1	GGT1	chr22	25005429	25024963	+	TRUE	2.48804	2.17339	1.15365	2.88968	3.20274	2.44629	4.09237	1.92713	1.93778	2.44573	7.99337	9.36818	2.56443	2.30407	2.08488	2.13895	2.34297	2.47808	3.81328	2.50176	3.54147	1.26284	16.4243	2.86502	4.7351	3.77781	7.04491	3.70606	1.61753	3.15016	4.71377	2.46885	0.551356	39.8836	15.4359	19.8182
ENST00000557032.1	RP11-810K23.5	chr15	21106770	21106938	-	ENSG00000175322.5	ENST00000309305.5	ZNF519	chr18	14099942	14132489	-	FALSE	1.34885	0.794343	0.48722	0.950325	1.07935	1.26209	1.81924	1.1843	2.04147	1.41178	9.0653	7.17111	2.26214	3.39857	1.12403	1.04257	2.00296	1.07396	0.959683	0.628853	1.39535	0.999424	2.66819	4.47241	2.73139	3.32162	1.02806	1.55905	1.49639	1.36981	2.2435	0.591311	0.273536	0.246899	0.321897	0.169209
ENST00000502277.1	CTD-2003D5.1	chr5	59926341	59926800	+	ENSG00000135932.6	ENST00000410084.3	CAB39	chr2	231578263	231683419	+	FALSE	51.9652	46.1703	28.5598	72.1148	58.6483	79.9012	52.9809	24.3625	33.0229	24.8842	49.1173	38.4042	36.6883	56.1354	24.4487	31.7218	27.0313	19.3716	45.6561	29.0354	44.6681	53.2594	72.456	48.6398	46.4751	52.3559	46.9037	52.3592	51.7678	53.1544	45.3291	29.6631	22.0923	24.5984	32.0042	13.5999
ENST00000454843.1	TAAR4P	chr6	132915537	132916575	-	ENSG00000146399.1	ENST00000275216.1	TAAR1	chr6	132966123	132967142	-	FALSE	0	0	0	0	0	0	0	0	0	0	0	0	0	0	0	0	0	0	0	0	0	0	0	0	0	0	0	0	0	0	0	0	0	0	0.0211227	0
ENST00000449203.1	OR2Q1P	chr7	143677998	143678913	+	ENSG00000213215.1	ENST00000392899.1	OR2F1	chr7	143657027	143658108	+	FALSE	0	0	0	0	0	0	0	0	0	0	0	0	0	0	0	0	0	0	0	0	0	0	0	0	0	0	0	0	0	0	0	0	0	0	0	0
ENST00000453647.1	OR2J4P	chr6	29149287	29150222	+	ENSG00000204701.1	ENST00000377169.1	OR2J3	chr6	29079668	29080603	+	TRUE	0	0	0	0	0	0	0	0	0	0	0	0	0	0	0	0	0	0	0	0	0	0	0	0	0.138277	0	0	0	0	0	0	0	0	0	0	0
ENST00000432948.1	CFL1P1	chr10	89603627	89604037	+	ENSG00000172757.7	ENST00000532134.1	CFL1	chr11	65622829	65629497	-	FALSE	215.139	216.039	139.669	365.077	322.843	296.846	207.434	151.915	205.282	156.691	256.402	240.917	228.573	280.13	162.643	171.631	172.874	138.594	235.004	152.373	200.84	496.829	423.146	222.436	225.241	228.011	279.542	223.415	231.653	225.257	229.219	91.7676	64.8704	129.031	169.412	68.0947
ENST00000491883.1	CENPVL1	chrX	51425000	51425485	-	ENSG00000166582.4	ENST00000299736.4	CENPV	chr17	16245848	16256813	-	FALSE	8.04732	9.97121	11.8017	13.0341	8.75567	8.30014	12.0381	14.4632	16.7951	14.772	38.6937	35.7276	21.5726	23.1174	12.5119	16.669	17.9434	11.5995	13.5696	10.2032	11.5868	12.1629	25.3003	13.689	17.8378	9.2901	17.0515	10.7989	2.52408	8.49119	21.9657	4.7375	2.89682	6.33962	10.4402	15.3236
ENST00000424885.1	RP11-345I18.1	chr1	179106899	179107069	+	ENSG00000127540.4	ENST00000262946.4	UQCR11	chr19	1597154	1605483	-	FALSE	61.8988	68.4772	67.6074	78.758	86.4144	82.6948	77.1327	73.7833	71.301	65.3287	60.5295	57.4061	65.6933	79.2675	62.7244	59.7461	75.6823	63.1687	70.5244	75.5498	63.003	90.6578	63.9471	70.6164	65.9637	104.298	77.5656	91.5623	63.1498	95.1063	65.9003	120.427	119.122	61.7767	84.9443	54.542
ENST00000559657.1	RP11-82L7.1	chr15	60257141	60258283	+	ENSG00000173614.9	ENST00000377205.1	NMNAT1	chr1	10003486	10045556	+	TRUE	4.45384	4.24459	6.26316	4.42206	4.46107	3.71273	5.4113	2.33672	2.72182	2.86631	2.09453	2.21337	2.91512	3.14415	2.34168	2.84477	2.83485	2.43937	3.55303	2.76506	4.30838	10.711	5.93614	5.36647	5.46295	5.29332	6.61775	5.15487	4.97723	5.82949	4.40399	5.08865	5.02906	4.23297	6.09978	3.09551
ENST00000440646.1	ATP5LP2	chr6	123180823	123181133	-	ENSG00000167283.3	ENST00000300688.3	ATP5L	chr11	118271869	118280560	+	FALSE	86.0454	96.4676	124.99	93.1971	97.6057	102.777	101.001	74.6583	89.1838	82.2306	126.837	99.6036	73.9103	107.217	64.7272	87.1663	98.9405	68.5825	71.6316	73.8475	90.2687	110.193	187.783	112.537	107.862	124.666	104.14	107.074	95.0943	107.517	97.8975	132.798	139.294	93.4103	137.291	48.253
ENST00000506341.1	RP11-780M14.1	chr4	144681552	144683238	-	ENSG00000139163.8	ENST00000266517.3	ETNK1	chr12	22778009	22838646	+	FALSE	16.7023	15.0327	14.7425	17.7438	16.5393	15.3335	16.1903	8.24926	9.92287	8.57594	23.8012	17.6734	8.94499	15.5479	8.08861	16.0075	10.3866	6.70643	14.7385	9.3898	17.2352	17.3766	35.4082	21.9808	23.8107	13.8724	18.673	13.1037	13.6546	11.8895	19.6054	5.99455	3.2368	9.31728	14.34	10.508
ENST00000447760.1	AC114755.7	chr2	106986180	106994703	+	ENSG00000153107.7	ENST00000341068.3	ANAPC1	chr2	112525217	112642267	-	TRUE	5.5237	4.51341	3.59555	4.81624	4.96162	5.68504	5.77003	1.59253	2.04581	2.34611	5.69442	5.81939	3.48337	3.15221	1.70992	1.9392	2.27048	1.91441	2.15245	1.54609	5.27862	12.4414	20.0196	6.45221	7.15521	5.1203	4.44623	4.95752	5.14171	4.93517	6.64162	2.31172	1.57573	1.8556	2.58354	1.54506
ENST00000369177.3	HIST1H2BPS1	chr6	25732011	25732390	-	ENSG00000203814.5	ENST00000545683.1	HIST2H2BF	chr1	149754245	149783928	-	FALSE	0.306195	1.15657	1.09611	1.07626	0.917796	0.570923	2.58206	0.537153	0.401224	0.723117	1.80605	1.81492	0.701043	0.503295	0.802956	0.847573	0.500837	0.522285	2.69924	0.933197	0.925151	0.270953	1.08057	7.08198	8.23253	0.862614	0.840953	0.610013	1.98047	0.605744	1.10623	1.31924	0.310641	2.46423	3.49361	0.780846
ENST00000557911.1	CTD-2022H16.2	chr15	30297408	30298633	+	ENSG00000109805.5	ENST00000251496.2	NCAPG	chr4	17812525	17846485	+	FALSE	0.505664	0.511627	0.523648	0.366149	0.557315	0.200548	0.322063	0.0696276	0.0656818	0.0709336	0.391407	0.420475	0.078298	0.0794712	0.0823242	0.191834	0.0882796	0.0651585	0.226457	0.31316	0.408921	17.8703	67.8448	0.271761	0.224427	0.212222	1.97903	0.184668	7.50364	0.171743	0.211823	0.160206	0.12206	0.15835	0.184381	0.144139
ENST00000502804.1	RP11-88J6.1	chr4	74809728	74810016	-	ENSG00000163739.4	ENST00000395761.3	CXCL1	chr4	74735121	74736959	+	FALSE	0.956084	14.8817	1.47643	1.40398	3.31674	0.944853	1.53141	1.00458	1.12641	1.74428	0.537208	0.885046	1.40454	0.991818	1.336	1.47065	0.914576	1.49284	3.53664	2.15078	2.60927	110.976	0.0698423	3.9756	6.46095	1.77021	7.70915	1.04496	12.5843	1.49873	3.44188	6.84337	1.59174	10.0584	7.65714	2.06939
ENST00000417304.1	RP11-136C24.1	chr3	43078613	43078943	+	ENSG00000048828.11	ENST00000277165.5	FAM120A	chr9	96214173	96328389	+	FALSE	50.5584	49.1946	54.0683	50.3007	55.0085	57.4442	68.982	15.6277	18.4898	20.1775	41.3348	34.8368	17.3548	22.2404	15.1623	17.2311	21.5572	16.514	25.9043	16.9165	47.5063	108.086	76.4179	55.1625	61.5295	55.1846	58.2865	50.4727	45.63	53.9688	61.7332	25.6109	23.4815	22.3314	29.9373	24.8621
ENST00000427139.1	RP11-213K17.1	chr3	38366728	38370561	-	ENSG00000008226.15	ENST00000308059.6	DLEC1	chr3	38080696	38165040	+	FALSE	1.40606	2.08777	0.833311	0.712585	0.907799	0.514931	0.858882	0.744375	0.563148	0.977148	0.368822	0.400534	0.694717	0.489257	1.00237	2.50693	1.43799	0.368334	0.931314	0.796115	1.40822	0.104375	0.156308	1.04948	1.53969	0.460175	0.906874	0.55439	0.451836	0.47373	15.5806	0.367497	0.127191	0.666073	0.918571	0.775568
ENST00000400616.2	RP5-836E8.1	chr20	7812445	7812969	-	ENSG00000188529.9	ENST00000344989.5	SRSF10	chr1	24291294	24306846	-	FALSE	34.5041	34.9914	28.8134	42.4837	37.3012	37.479	31.5343	9.52867	9.98895	10.8566	38.222	33.3604	10.7545	12.8838	10.2361	13.2389	11.7669	8.81354	16.5218	10.7006	36.225	40.8612	71.2906	47.7057	50.9956	33.4532	27.5199	30.0558	23.3611	28.4528	56.7966	12.9433	8.7125	14.3265	26.2254	12.2776
ENST00000523233.1	RP11-181D18.4	chr8	74423511	74423889	-	ENSG00000104472.5	ENST00000220913.5	CHRAC1	chr8	141521397	141527236	+	FALSE	23.3318	19.1609	12.4096	28.4882	28.3222	36.5882	20.068	5.34958	4.11423	6.49753	5.9812	5.62772	4.55486	4.74094	5.89991	6.02886	5.50363	6.03569	15.1548	6.59991	19.374	25.8683	26.8107	17.8717	18.8783	25.4368	17.4761	28.6012	17.8899	28.3856	22.6522	8.8716	7.15733	11.3521	13.2837	6.41833
ENST00000514681.1	RP11-382F24.1	chrX	55306272	55315118	+	ENSG00000238269.3	ENST00000453343.2	PAGE2B	chrX	55102475	55119260	+	FALSE	0.133925	0.135364	0.0629449	0.191235	0.185757	0.224138	0.158664	0.0926807	0.0414108	0.069133	0.253159	0.208086	0.0605797	0.0646664	0.0764474	0.106233	0.0736868	0.0576911	0.133305	0.0919308	0.147015	0	0.500279	0.193571	0.0475697	0.165003	0.162253	0.169279	0.11338	0.153809	0.425719	0.0572021	0	0.106991	0.148899	0.137218
ENST00000523776.1	IGHVIII-76-1	chr14	107239994	107240279	-	ENSG00000224650.2	ENST00000424969.2	IGHV3-74	chr14	107218676	107219365	-	FALSE	1.23581	2.81202	0.624663	1.56652	1.80341	0.141996	0.485478	0	0	0	0	0	0	0	0	0	0	0	0	0	2.82969	0	1.29383	1.71393	1.59846	0.368152	60.5242	0.363172	3.68929	0.403631	3.49314	0.20001	0.280028	0.852808	1.39763	1.83425
ENST00000538772.1	AP000438.4	chr11	63033308	63033728	-	ENSG00000196600.7	ENST00000525295.1	SLC22A25	chr11	62931302	62997124	-	FALSE	0.0398062	0.0313151	0	0	0	0	0	0.0191954	0.0254951	0.0309636	0	0	0.0603317	0.0529156	0.0152417	0	0.18101	0.0141702	0	0	0.0225459	0	0	0.0279439	0.0267566	0	0	0.00868207	0.0896386	0.011118	0.00949428	0	0	0.00728479	0.00768569	16.9735
ENST00000503029.1	RP1-142F18.2	chrX	141282138	141283276	-	ENSG00000198934.3	ENST00000361470.2	MAGEE1	chrX	75648046	75651744	+	FALSE	3.08859	1.94273	3.65665	8.12441	5.5259	8.75286	4.7677	11.4714	19.0474	18.4319	49.0903	40.0506	26.3558	44.1221	11.1501	25.3183	23.9354	11.3989	6.42875	7.37295	3.28523	3.21251	2.01065	5.94151	6.63488	4.26112	2.15205	4.06374	1.70004	3.83395	6.33876	1.71102	1.23103	1.48936	2.60692	0.284523
ENST00000557444.1	AFG3L1P	chr16	90039039	90067076	+	ENSG00000141385.3	ENST00000269143.2	AFG3L2	chr18	12328943	12377251	-	TRUE	35.579	31.3037	34.6463	25.3518	27.0806	31.0291	41.1474	12.8371	17.8563	16.143	44.1707	35.0043	24.1325	29.7085	12.0399	17.9683	17.8647	13.0425	17.3009	13.043	34.4338	50.345	75.1124	32.2615	33.0925	32.9078	44.0831	31.8197	44.0032	33.0825	33.9964	35.9202	50.3895	26.9182	34.135	17.7071
ENST00000433994.1	AC023347.2	chr2	127069043	127069504	-	ENSG00000087916.7	ENST00000371900.4	SLC6A14	chrX	115567790	115592625	+	FALSE	NA	NA	NA	NA	NA	NA	NA	NA	NA	NA	NA	NA	NA	NA	NA	NA	NA	NA	NA	NA	NA	NA	NA	NA	NA	NA	NA	NA	NA	NA	NA	NA	NA	NA	NA	NA
ENST00000523818.1	IGLVV-66	chr22	22415489	22415950	+	ENSG00000211672.2	ENST00000390318.2	IGLV4-3	chr22	23213686	23214214	+	FALSE	0	0	0	0	0	0	0	0	0	0	0	0	0	0	0	0	0	0	0	0	0	0	0	0	0.0628114	0	2.27922	0	0.0943061	0	0	0	0	0	0	0
ENST00000400619.2	RP5-967N21.2	chr20	5908713	5909964	-	ENSG00000107104.12	ENST00000382293.3	KANK1	chr9	706889	746103	+	TRUE	27.2724	23.8253	5.63865	118.297	50.1336	75.5688	63.5662	13.6026	11.8998	13.5691	25.8848	26.8228	12.6043	10.6279	11.1747	10.5147	10.9584	11.0533	16.1518	11.7565	25.4882	12.1649	0.622637	35.3875	28.1358	33.6343	17.4143	31.2299	38.6499	29.8345	23.0605	32.679	20.0252	11.7174	10.2288	22.9694
ENST00000433306.1	RP11-629O4.1	chrX	25212498	25213324	-	ENSG00000037897.12	ENST00000324871.7	METTL1	chr12	58162254	58166576	-	FALSE	9.68619	12.6973	15.6479	8.68831	10.6715	7.20886	9.93528	3.09819	3.53631	4.19144	2.82383	3.02202	4.02521	4.50489	3.25244	3.90423	4.34378	3.39546	3.49024	3.33669	11.8268	20.1051	16.1761	9.96722	16.2298	6.77671	7.0248	6.83305	11.4129	6.96494	11.7096	4.41105	2.84577	11.0062	13.2916	6.50812
ENST00000434711.1	RP11-550A9.1	chr10	59272917	59273185	+	ENSG00000173213.4	ENST00000308911.4	RP11-683L23.1	chr18	47390	49557	-	FALSE	0	0.069296	0.126242	0	0	0	0.106301	0.0536499	0.0727839	0.0323961	0.0436375	0.0506305	0.112359	0.100042	0.0354034	0.097624	0.0455219	0.014313	0.0357855	0.0341612	0.133015	0	0.0379487	0	0.18348	0	0.0720386	0	0.228547	0.0251973	0.396521	0	0	0.0994141	0.129013	0.01739
ENST00000423202.1	BX284650.4	chr1	143719704	143721519	+	ENSG00000176853.10	ENST00000334705.7	FAM91A1	chr8	124780697	124827692	+	FALSE	24.4746	20.0644	14.0506	22.5286	22.7462	20.3747	18.1943	5.68402	6.58602	6.44597	19.414	14.134	6.34269	9.31656	6.21064	9.63194	6.47852	5.14587	14.2853	7.42555	22.0857	32.9163	36.7555	25.1178	24.4037	13.9068	13.5828	15.2897	19.5041	14.35	21.2358	6.5386	3.55205	9.41254	12.2356	11.3016
ENST00000405827.1	RP1-59B16.1	chr6	23972107	23973151	+	ENSG00000143319.11	ENST00000313146.6	ISG20L2	chr1	156691683	156698227	-	FALSE	12.5393	13.8809	10.2121	15.2385	13.96	14.6843	16.1505	5.11269	5.6219	5.80153	13.4267	13.3766	7.26802	6.8998	5.09052	6.16442	6.41268	4.94775	8.7403	5.2312	13.7529	22.2457	31.4386	15.8525	18.2279	14.8655	13.4427	14.3525	18.7598	14.737	18.9141	6.74518	3.85308	7.59942	10.0628	6.61052
ENST00000425209.1	PDZK1P2	chr1	147466533	147481824	-	ENSG00000174827.9	ENST00000344770.2	PDZK1	chr1	145743263	145764074	+	FALSE	0.359567	0.264912	1.28332	0.776261	0.534826	0.48201	0.332479	0.312149	0.320337	0.3393	24.5258	20.9441	0.379045	0.409896	0.307437	0.460806	0.324116	0.326964	0.63672	0.433725	1.1547	0.640889	0.363861	0.446293	0.528302	0.375084	0.490622	0.413873	0.167155	0.417863	0.513014	0.163556	0.0928783	95.274	56.2762	30.4854
ENST00000511479.1	RP11-205M3.2	chr4	170712372	170712853	-	ENSG00000110958.10	ENST00000262033.6	PTGES3	chr12	57057127	57082084	-	FALSE	136.167	132.517	96.4406	183.445	168.234	202.829	160.222	82.2452	87.143	80.3196	140.275	115.04	85.586	113.293	77.9487	108.383	88.4552	63.8426	163.564	103.815	147.553	180.922	292.246	220.315	207.511	150.884	126.269	124.622	139.114	120.356	191.628	66.0199	42.1238	78.073	146.97	68.3244
ENST00000433312.1	GXYLT1P2	chr21	15196727	15197956	-	ENSG00000151233.6	ENST00000280876.6	GXYLT1	chr12	42480947	42538514	-	FALSE	6.546	6.86436	4.92543	5.37325	5.69805	4.49556	6.39583	2.40332	2.31426	2.38577	6.18648	5.26238	2.51676	2.65453	2.08008	3.06741	2.37796	2.08006	4.16897	2.94436	6.65336	14.6486	9.50694	8.90601	9.04903	4.4074	4.08653	5.16046	4.94337	4.83722	9.33599	2.63169	1.65547	3.06481	4.4694	4.06897
ENST00000522480.1	CTD-2547E10.2	chr16	21458399	21513207	-	ENSG00000157106.10	ENST00000389467.3	SMG1	chr16	18816175	18937726	-	FALSE	20.4223	15.4076	10.1044	22.3243	20.8736	24.9777	21.7966	4.78022	5.63465	6.93391	47.7511	43.3688	7.32289	7.58917	5.22771	6.13078	8.3742	5.25115	9.53614	5.61274	17.5952	27.3129	36.7257	21.63	22.4212	20.4601	16.7038	20.4063	17.5959	20.7879	22.859	9.22646	7.285	7.29622	15.557	7.26593
ENST00000521355.1	RP11-509P12.1	chr8	85591033	85592077	+	ENSG00000161057.6	ENST00000292644.3	PSMC2	chr7	102988089	103008655	+	FALSE	54.8702	45.519	50.7672	62.86	60.4401	64.5644	46.9272	22.8446	26.4382	26.9115	55.7807	45.9256	30.7725	38.9104	21.9903	29.8934	27.2056	22.3061	46.3732	26.1101	48.1585	74.6137	73.6363	47.1271	48.5526	49.275	35.4954	52.0957	44.6964	52.6175	50.232	30.7891	29.0679	23.2887	33.441	27.5576
ENST00000454064.1	SNRPGP8	chr2	228643226	228643451	-	ENSG00000143977.9	ENST00000272348.2	SNRPG	chr2	70508494	70520903	-	FALSE	27.8672	31.9336	36.9233	33.9071	35.2077	33.9416	25.6263	14.053	13.4842	15.2032	19.2729	16.6475	11.5716	14.5378	12.4618	16.907	14.8344	13.037	20.2307	16.3646	30.7276	73.4196	104.226	29.4552	34.8708	31.0796	27.2495	30.376	35.8752	30.4158	31.8762	18.4257	18.2353	23.3649	33.0203	16.0262
ENST00000447781.1	AL591704.5	chr1	153352325	153353440	-	ENSG00000104341.10	ENST00000521545.1	LAPTM4B	chr8	98788238	98863702	+	FALSE	32.4274	34.127	45.8126	45.2374	35.3373	35.9963	47.6589	20.3027	24.0834	18.4345	15.64	19.1303	25.3946	33.6028	16.8537	27.8883	17.3389	16.12	38.9942	27.9807	39.6318	68.6375	7.73241	85.8466	80.6028	27.9487	27.4156	35.3613	31.3479	28.2917	62.8124	104.1	80.233	37.6106	68.6047	9.36287
ENST00000517657.1	RP11-48B3.2	chr8	81480285	81480741	-	ENSG00000145247.7	ENST00000508632.1	OCIAD2	chr4	48887036	48908845	-	FALSE	12.972	12.8939	24.1821	32.3873	14.5256	6.52369	14.8255	22.1088	21.4436	23.4837	9.71965	7.55896	21.7914	29.1851	22.9022	23.0902	29.8783	19.5788	7.10724	14.4955	21.3748	10.5429	54.1457	10.4099	14.3011	18.0153	31.0801	11.3905	30.7742	10.696	12.4981	6.26255	7.11802	62.7306	59.2758	38.7634
ENST00000429046.1	OR51AB1P	chr11	5312991	5313610	-	ENSG00000167359.7	ENST00000380211.1	OR51I1	chr11	5461800	5462744	-	FALSE	0	0	0	0	0	0	0	0	0	0	0	0	0	0	0	0	0	0	0	0	0	0	0	0.114648	0.0426199	0	0	0	0	0	0.0672263	0	0	0	0.0427929	0
ENST00000441452.1	RP11-445P17.6	chr10	5249132	5249705	+	ENSG00000122644.8	ENST00000356797.3	ARL4A	chr7	12726533	12728801	+	FALSE	19.867	16.4832	3.85236	6.05898	11.4792	5.92053	14.0732	5.67559	8.96227	4.94207	4.2886	4.22129	10.1992	12.3551	4.79218	4.65145	5.64119	4.28717	6.1687	3.56747	25.1051	12.0528	2.36013	22.0579	14.698	15.2506	18.3968	16.3216	27.3683	17.5633	17.4028	4.58244	2.83659	2.66512	3.85006	3.08425
ENST00000439132.1	RP11-548C21.1	chr1	79520630	79521740	-	ENSG00000135069.8	ENST00000376588.3	PSAT1	chr9	80912059	80945009	+	TRUE	3.963	6.2551	100.132	3.19222	4.35094	1.6173	8.81324	147.138	119.542	116.952	26.9767	35.5849	99.4332	94.4458	100.88	89.4234	101.408	100.533	141.231	97.2913	4.70621	212.764	84.6705	2.21538	4.11523	5.90525	4.98875	4.81311	37.1769	4.19403	4.00685	1.83163	0.527509	42.5581	18.7525	82.8371
ENST00000443918.1	RP4-694A7.3	chr1	68980058	68980352	-	ENSG00000136810.8	ENST00000374517.5	TXN	chr9	113006091	113018920	-	FALSE	157.342	146.308	110.299	199.005	185.897	188.552	204.504	115.277	126.735	85.0358	102.687	77.5248	99.6654	139.587	96.097	117.251	96.0889	73.9234	121.494	104.345	158.133	542.69	538.594	159.985	175.92	149.579	250.082	166.717	1026.32	174.264	177.062	50.8241	36.1166	166.369	147.915	121.48
ENST00000423089.1	SPATA20P1	chr21	39610149	39610586	-	ENSG00000006282.12	ENST00000356488.4	SPATA20	chr17	48624487	48633213	+	FALSE	37.1132	32.948	92.876	51.2513	41.933	36.6724	68.1271	27.6844	42.1088	23.6297	86.0093	98.6855	46.8808	41.2026	19.8824	35.9879	26.2572	21.9286	25.8231	28.4541	41.5336	64.6701	24.1611	93.3053	90.0349	55.7404	51.6327	48.8234	19.5562	46.8075	71.7622	31.9223	25.6381	36.7637	35.9915	25.0742
ENST00000523491.1	AACP	chr8	18228116	18228993	+	ENSG00000171428.9	ENST00000520546.1	NAT1	chr8	18079286	18080731	+	FALSE	1.4588	1.91469	1.32863	1.74532	2.06342	0.858433	1.60085	0.154793	0.150791	0.243943	0.358519	0.298532	0.137716	0.179029	0.171004	0.239455	0.176767	0.203689	0.78763	0.331685	2.17284	4.87828	7.64314	2.03142	2.79615	0.918451	4.77905	0.800283	2.34127	0.787687	2.24597	0.734464	0.591653	1.576	1.88587	4.50374
ENST00000447985.1	HSPD1P7	chr21	30259602	30261594	-	ENSG00000144381.11	ENST00000345042.2	HSPD1	chr2	198351310	198364998	-	TRUE	128.412	203.04	611.714	122.418	130.986	126.87	144.673	92.9477	98.2387	97.7184	141.316	118.821	99.7665	117.656	85.2973	120.644	107.55	75.7689	122.38	108.975	143.726	287.088	621.521	149.412	176.606	135.483	143.667	129.112	137.622	135.158	189.962	86.8914	68.713	147.596	223.731	226.467
ENST00000483777.2	CTC-280C13.1	chr5	154373158	154374005	+	ENSG00000115944.9	ENST00000234301.2	COX7A2L	chr2	42577647	42588356	-	FALSE	28.7701	26.2616	63.878	30.6455	29.5168	33.4277	28.9142	24.334	29.5159	30.2382	39.2551	30.0726	24.3578	38.5634	21.6364	30.3444	40.1585	24.5883	27.2906	23.3524	28.5221	49.6477	50.9572	44.3377	42.588	28.8194	24.8368	22.9999	17.3371	21.6036	35.1365	17.8068	14.3284	25.4039	33.6531	14.9669
ENST00000433596.1	AC011242.5	chr2	43907604	43908761	-	ENSG00000103994.9	ENST00000263805.3	ZFP106	chr15	42705022	42749730	-	FALSE	24.5337	21.8375	13.7617	29.8501	25.6421	26.9606	25.8785	11.3791	13.7128	15.7052	21.0635	19.969	17.5423	18.465	10.6004	12.6731	16.3923	12.8246	14.7835	14.406	19.8987	38.7317	26.3073	27.9413	24.0163	30.7441	17.3104	33.4308	12.4704	52.4071	19.4148	55.624	75.7125	6.10411	9.42221	4.22511
ENST00000521412.1	AACSP1	chr5	178199437	178224612	-	ENSG00000081760.11	ENST00000316519.6	AACS	chr12	125549925	125627866	+	FALSE	18.1014	15.9719	8.68167	9.46927	9.1909	7.95623	10.659	6.83332	14.8281	5.55928	15.6976	15.1772	26.0289	26.9248	8.79525	6.93117	7.28429	4.5561	6.64331	4.78268	21.0237	17.1007	25.6543	14.4324	13.3031	8.01003	11.9055	8.74105	36.8877	9.08335	12.288	5.35528	4.68218	6.74635	13.8049	2.33956
ENST00000461341.2	CPHL1P	chr3	148947218	148994451	-	ENSG00000047457.9	ENST00000494544.1	CP	chr3	148891254	148927127	-	TRUE	14.7241	5.3707	1.36147	55.4045	23.8481	43.2262	7.49192	2.50723	1.52412	5.82486	1.26249	1.44478	1.61388	1.70123	4.6501	4.97127	2.47103	2.3678	10.1937	8.13885	6.88501	0.879139	0.136898	0.957329	2.64629	5.27076	6.46997	4.6971	2.97406	3.25716	3.2273	14.6972	0.683948	2.72625	2.14046	310.73
ENST00000402907.1	RP1-95L4.4	chr6	143663383	143664520	+	ENSG00000175193.8	ENST00000317096.4	PARL	chr3	183547173	183602695	-	FALSE	55.0688	41.6794	34.4678	53.4383	55.4733	73.2969	61.2276	23.9644	28.4197	28.1725	48.016	40.0656	28.398	33.7827	22.1204	29.8985	30.4597	25.9932	29.795	28.0589	52.1911	65.7172	62.852	60.5495	57.6125	65.68	45.4059	54.0089	38.4789	52.554	55.633	30.9399	24.4898	27.5435	36.2853	18.2428
ENST00000436316.1	AC073143.1	chr2	5453873	5454267	-	ENSG00000158186.8	ENST00000494949.1	MRAS	chr3	138067536	138121034	+	TRUE	47.8454	42.6972	46.7074	29.6782	50.7948	23.5804	29.6547	43.803	66.6136	47.3212	36.1647	38.422	63.5087	64.3571	29.6479	51.8609	69.4737	31.5262	36.4466	58.6775	34.0881	26.8081	0.135774	20.3214	23.9686	22.9028	9.31405	22.4841	2.7729	23.4793	29.7673	50.5378	42.5833	10.985	12.9525	1.48858
ENST00000466902.1	RP11-124D9.1	chr3	96285201	96285947	+	ENSG00000162521.12	ENST00000373485.1	RBBP4	chr1	33116835	33146258	+	FALSE	34.8151	29.1067	35.5454	39.6858	36.9613	38.5251	41.0624	19.0408	21.926	22.0955	53.2846	44.9105	23.3421	27.8639	18.2901	24.3737	23.0404	17.1659	29.0468	20.5032	37.0047	47.3023	85.7235	51.5193	70.9458	38.0194	32.4632	41.0112	30.0194	39.4416	53.7428	16.8013	12.6174	15.7844	23.078	12.5542
ENST00000432890.1	PSMD10P2	chr3	186478893	186479564	+	ENSG00000101843.14	ENST00000217958.3	PSMD10	chrX	107327437	107334848	-	FALSE	45.1426	38.5208	46.338	48.8758	47.1772	55.8229	46.3207	47.8503	53.4921	47.1137	76.6508	55.9959	41.3855	63.9064	44.3273	88.141	52.6069	40.2818	82.4588	59.6258	42.7447	69.556	80.3513	63.253	58.6283	41.1386	34.825	41.1403	45.8938	39.6076	57.4103	15.7547	11.1561	20.9006	31.1241	14.5516
ENST00000404167.1	COX6A1P3	chr6	121102366	121102658	+	ENSG00000226976.1	ENST00000423336.1	COX6A1P2	chr6	37012607	37013177	+	FALSE	2.86679	2.69875	2.44916	2.94097	2.97364	3.53535	2.00435	6.11085	5.33469	3.62519	3.14057	2.96631	4.93294	5.74064	4.47008	4.49759	4.03182	3.39469	3.84091	5.27619	2.64958	2.24555	3.42909	1.80571	1.59806	2.81259	3.45208	2.61658	3.48807	2.88552	2.61624	0.826091	0.603163	2.86961	3.89378	2.01895
ENST00000403367.1	RP1-72A23.1	chr6	89769347	89769828	+	ENSG00000100478.10	ENST00000542754.2	AP4S1	chr14	31494672	31562818	+	TRUE	2.4473	2.3546	2.11417	3.02988	3.24325	3.60665	3.61201	3.48857	5.40799	4.01826	8.54947	7.0787	5.96774	8.53111	3.68325	4.14128	5.18782	3.11298	3.44492	2.62062	2.61725	3.1856	2.53712	4.07163	4.51948	4.44735	2.29075	3.39926	1.48233	3.34499	4.21903	1.82175	1.34927	1.67624	3.14099	0.892982
ENST00000258589.8	TPTE2P4	chrY	28654360	28725837	+	ENSG00000132958.12	ENST00000382977.4	TPTE2	chr13	19997192	20110903	-	FALSE	0.192337	0.111643	0.175133	0.188533	0.163903	0.147158	0.0994139	0.199076	0.493535	0.26016	0.9592	0.780152	0.473487	0.596725	0.177385	0.340814	0.189061	0.39861	0.190883	0.167803	0.181932	0.0722369	1.02503	0.184364	0.205051	0.11782	0.121428	0.112651	0.0299486	0.090552	0.28313	0.0287886	0.00971901	0.0632433	0.155338	0.0144165
ENST00000421277.1	OR51A8P	chr11	4853363	4854302	+	ENSG00000176895.7	ENST00000359350.4	OR51A7	chr11	4928600	4929538	+	FALSE	0	0	0	0	0	0	0	0	0	0	0	0	0	0	0	0	0	0	0	0	0	0	0	0	0	0	0	0	0	0	0	0	0	0	0	0
ENST00000417217.1	RP11-369J21.1	chr10	81777433	81777611	-	ENSG00000214325.2	ENST00000538623.1	AC025287.1	chr16	75729841	75734089	-	FALSE	NA	NA	NA	NA	NA	NA	NA	NA	NA	NA	NA	NA	NA	NA	NA	NA	NA	NA	NA	NA	NA	NA	NA	NA	NA	NA	NA	NA	NA	NA	NA	NA	NA	NA	NA	NA
ENST00000413322.1	TDGF1P2	chr2	228734799	228735360	-	ENSG00000241186.3	ENST00000542931.1	TDGF1	chr3	46616045	46623950	+	TRUE	0.112239	0.176216	0.107545	0.0244825	0.0809996	0	0.261875	0.444908	0.431781	0.601873	0.354811	0.40453	0.367126	0.399457	0.634862	0.579979	0.294528	0.483313	0.812586	0.634578	0.164587	0	0	0.123136	0.475417	0.113513	0.646794	0.0863197	0.048584	0.0881389	0.258124	0.0260752	0.0781282	2.89952	23.5545	0.408776
ENST00000555779.1	RP11-246E14.1	chr14	60960614	60963590	-	ENSG00000101115.7	ENST00000217086.3	SALL4	chr20	50400581	50419014	-	TRUE	0.289457	0.156352	0.242794	0.0874124	0.0927784	0.0676733	0.220372	0.0851109	0.0763697	0.117174	0.92335	0.959196	0.111106	0.0913966	0.102359	0.177424	0.113294	0.109358	0.217195	0.12208	0.264575	0.156242	0.0253161	0.142943	0.335909	0.120393	0.195004	0.117719	0.219094	0.0837517	0.240344	0.0744717	0.0449812	0.249682	1.08797	0.785503
ENST00000491506.2	ALDOAP1	chr3	52227186	52228801	+	ENSG00000149925.10	ENST00000395248.1	ALDOA	chr16	30064444	30081741	+	TRUE	440.382	392.868	455.713	566.57	488.37	651.155	702.694	295.697	466.962	362.356	482.202	503.967	653.034	683.003	291.483	378.971	430.005	301.339	291.319	305.173	403.023	851.634	1008.44	442.543	434.214	627.645	493.05	731.353	807.221	774.066	433.332	848.797	778.168	298.681	434.15	57.6683
ENST00000503544.1	RP11-468N14.12	chr4	69850727	69854251	-	ENSG00000109181.7	ENST00000458688.2	UGT2B10	chr4	69681713	69696661	+	FALSE	0	0	0	0	0	0	0	0	0	0	0	0	0	0	0	0	0	0	0	0	0	0	0	0	0	0	0.086266	0	0	0	0	0	0	0.0281483	0.00861052	110.925
ENST00000514075.1	GMPSP1	chr4	8176148	8176721	+	ENSG00000163655.8	ENST00000295920.7	GMPS	chr3	155588439	155655499	+	FALSE	13.7408	11.351	12.3277	16.1814	14.7862	18.0947	14.0987	4.241	6.0442	5.83647	20.6696	17.1538	6.95434	9.1477	4.41408	6.49004	6.13363	4.38945	6.6763	4.57679	13.5824	24.624	33.0768	21.9089	19.8281	13.2668	9.79887	11.9298	12.1779	11.7384	16.9064	5.9424	3.88375	4.49281	7.32061	3.31707
ENST00000432876.1	CCNB1IP1P2	chr20	44196629	44197446	-	ENSG00000100814.12	ENST00000353689.4	CCNB1IP1	chr14	20779530	20801457	-	FALSE	23.0965	20.8823	10.6287	35.203	27.6025	42.3185	32.2296	8.61929	12.0535	11.7242	26.0594	21.9406	13.6579	15.3656	9.27535	12.6198	12.0232	9.9226	12.5438	10.9282	27.2483	30.9676	50.7016	37.4378	40.4214	26.0862	17.6045	30.0964	15.382	27.1382	41.3415	21.8914	17.5781	17.7548	33.6352	13.0571
ENST00000396712.2	ZDHHC4P1	chr13	43507994	43509028	+	ENSG00000136247.10	ENST00000335965.6	ZDHHC4	chr7	6617084	6628557	+	FALSE	22.8662	23.8315	25.9882	31.8678	28.8433	31.3855	32.6417	13.4419	15.0684	13.2546	8.46869	9.4456	16.5972	17.7359	11.4455	15.7447	15.1602	11.4707	16.696	14.6999	24.5437	38.0953	22.1308	27.3507	32.0793	36.6071	21.3072	31.1616	13.4227	31.771	31.8281	13.3995	10.8034	17.0854	19.4026	12.2279
ENST00000454390.1	RP11-342F21.1	chr9	105277564	105279672	+	ENSG00000107771.11	ENST00000372088.2	FAM190B	chr10	86088419	86274162	+	FALSE	17.1927	14.699	8.19174	26.5348	22.3918	33.6931	18.0412	11.5995	13.1234	12.7888	30.5299	22.4402	13.9598	19.8315	12.4309	14.266	12.581	10.7788	20.8551	13.9106	14.2175	16.1453	6.38922	19.4525	20.1168	29.7083	13.2678	20.3667	11.9632	22.4327	19.0039	16.2381	15.4061	6.03469	6.75128	4.08672
ENST00000421271.1	PRSS41	chr16	2848397	2855133	+	ENSG00000007038.5	ENST00000005995.3	PRSS21	chr16	2867228	2871720	+	FALSE	0.0934377	0.194504	0.0978394	0.0812384	0.126672	0.028516	0.421294	0.150188	0.0836022	0.221003	0.0428665	0.0612819	0.14315	0.132142	0.0521971	0.0721815	0.109039	0.155735	0.0753042	0.0515576	0.462116	0.417978	0.76903	0.255247	0.580657	0.0926834	0.432879	0.0737838	1.51269	0.0845825	1.56051	0.0394902	0.0278817	0.0597477	0.0846541	0.0840451
ENST00000547023.1	RP11-244H18.4	chr14	20097282	20098616	+	ENSG00000117650.8	ENST00000366999.4	NEK2	chr1	211836114	211848960	-	TRUE	0.128293	0.125061	0.36717	0.156155	0.166714	0.0653073	0.138114	0.264555	0.482303	0.0981778	0.0212293	0.0169688	0.52078	0.774539	0.393751	0.0785347	0.113339	0.0437023	0.11174	0.0594935	0.146901	8.64611	28.7803	0.0710882	0.175025	0.060956	1.56254	0.0436852	4.4692	0.0489861	0.278952	0.0442058	0.0265083	0.0739109	0.067718	0.0779215
ENST00000510543.1	RP11-323K3.1	chr4	63682544	63684512	+	ENSG00000070367.11	ENST00000413566.2	EXOC5	chr14	57670518	57735726	-	FALSE	12.7336	10.337	7.71746	12.9504	13.9979	16.9322	11.54	7.56086	7.71481	7.79156	11.5838	10.5809	7.35734	9.45571	7.26227	9.46229	7.94917	6.25179	15.6918	8.86504	10.1754	20.1453	22.8104	13.271	12.0413	12.1211	7.56517	11.9101	9.66174	12.9772	11.5333	5.31066	3.95229	4.63838	5.61866	3.53112
ENST00000441314.1	JTBP1	chr22	41194043	41194289	+	ENSG00000143543.10	ENST00000428469.1	JTB	chr1	153947158	153949870	-	FALSE	157.876	159.786	144.251	208.033	196.085	170.075	160.27	78.2808	91.1506	100.454	194.394	181.037	108.336	112.936	74.1243	92.9588	114.067	88.8453	90.7454	80.155	169.165	198.672	230.147	208.506	227.685	160.762	156.864	149.243	140.877	143.657	204.004	92.5943	63.033	103.861	161.506	126.354
ENST00000505816.1	RP11-598O12.1	chr4	176883212	176883636	+	ENSG00000161800.8	ENST00000547905.1	RACGAP1	chr12	50384051	50419277	-	FALSE	4.89193	3.98647	2.47139	5.19146	4.71785	4.87724	6.23648	2.96459	3.33288	5.65004	8.28953	8.71229	5.07976	5.19873	3.2065	3.84049	6.92266	4.61853	5.65055	4.70515	4.51938	30.59	65.2	5.07808	4.50072	10.6232	9.91524	6.11549	19.5593	5.66544	4.5011	1.81705	1.09963	2.40432	2.7505	0.888623
ENST00000436135.1	RP11-144L1.8	chr1	158493462	158495628	+	ENSG00000080824.13	ENST00000216281.7	HSP90AA1	chr14	102547106	102553528	-	FALSE	316.49	440.821	434.669	469.353	414.156	383.353	460.417	386.639	491.641	509.109	692.15	556.981	555.924	724.606	469.953	671.862	556.433	392.131	664.272	572.007	344.377	569.101	738.531	374.169	416.749	353.442	287.502	346.524	291.255	364.481	404.298	308.581	213.121	262.104	419.188	181.363
ENST00000424397.2	OSTCP4	chr4	113606211	113606659	+	ENSG00000198856.8	ENST00000361564.4	OSTC	chr4	109571740	109588976	+	FALSE	62.1251	71.8	61.2706	79.0688	86.7427	72.7422	56.4779	14.1298	12.4074	15.8143	20.2115	17.023	12.0034	15.3881	13.2432	20.2953	17.7404	13.1239	26.0368	16.0018	66.3835	260.245	134.66	95.5604	102.773	51.4437	55.0616	45.5483	69.7987	42.3317	79.9999	27.0486	14.9537	34.4144	51.8656	69.0226
ENST00000506077.1	AC006499.3	chr4	10286585	10287332	-	ENSG00000157601.9	ENST00000398598.3	MX1	chr21	42798094	42831141	+	FALSE	25.0407	20.3845	11.3074	29.7703	23.9521	18.1475	17.8832	8.69962	11.015	13.7914	4.96737	6.17435	15.3494	15.7235	8.76754	21.5837	14.8648	13.6518	15.1662	16.6755	23.9154	1.85518	400.653	21.0192	23.3734	19.0401	18.5251	23.7808	34.3769	21.4818	27.8177	7.89174	5.57232	10.5366	24.4227	7.00966
ENST00000465138.1	KLF3P2	chr3	156695347	156695614	+	ENSG00000118922.11	ENST00000377666.4	KLF12	chr13	74269536	74708394	-	FALSE	5.03267	3.56287	1.65014	11.0991	9.97634	14.3905	5.69379	2.69598	3.38669	2.73146	8.17972	7.93198	3.99369	4.91126	2.52508	4.08213	3.02796	1.92594	3.80502	2.69912	4.19188	11.0658	7.53182	4.51856	6.12879	7.49058	4.257	6.73284	1.38227	8.00059	6.99425	3.42857	3.21528	3.09929	4.63045	3.91391
ENST00000429033.1	UBE3AP2	chr21	32432919	32435487	-	ENSG00000114062.10	ENST00000232165.3	UBE3A	chr15	25582381	25684128	-	TRUE	13.7004	11.6712	10.4045	15.2451	14.5877	18.9978	16.4528	6.29376	8.00761	7.35553	16.9037	14.7649	9.04819	11.2966	7.10285	8.12253	9.45148	5.58982	9.47334	6.3875	13.6741	19.4956	21.4059	18.0354	19.3043	15.993	10.9776	14.8614	11.574	15.5312	18.3543	8.27595	7.40765	5.361	7.83456	5.56864
ENST00000427253.1	AC009362.2	chr7	130927349	130927754	+	ENSG00000131469.7	ENST00000253788.4	RPL27	chr17	41150446	41154956	+	TRUE	888.688	824.723	574.257	826.53	822.824	904.245	792.068	307.999	268.594	247.604	339.66	293.15	243.174	290.275	233.398	270.276	310.894	220.586	338.869	302.637	913.213	1484.64	1721.69	1216	1138.84	893.254	602.29	825.508	801.389	786.826	993.091	333.218	259.026	318.135	472.526	234.91
ENST00000382470.1	USP17L6P	chr4	9369600	9370796	+	ENSG00000230430.3	ENST00000509271.1	RP11-1396O13.4	chr4	9331637	9333229	+	FALSE	0	0	0	0	0	0	0	0	0	0	0	0	0	0	0	0	0	0	0	0	0	0	0	0	0	0	0	0	0	0	0	0	0	0	0	0
ENST00000407887.1	RP11-291C6.1	chr6	150825947	150831436	-	ENSG00000242110.3	ENST00000382085.3	AMACR	chr5	33988412	34008133	-	TRUE	5.49123	3.99866	11.4912	7.18287	6.20729	6.36068	9.02839	5.84859	6.70351	6.19687	10.0707	9.54848	6.9015	9.40769	4.85663	8.94308	7.26916	4.86828	6.32728	5.2684	5.1199	8.49738	6.83467	6.07679	6.99055	7.62034	10.6838	7.90605	10.1759	7.56985	5.45036	3.35856	1.76519	35.6314	40.8388	19.1266
ENST00000552900.1	RP11-693J15.3	chr12	92924236	92925100	+	ENSG00000109919.4	ENST00000302503.3	MTCH2	chr11	47638868	47664175	-	FALSE	37.3463	33.5984	47.3266	31.0441	33.9856	31.8419	32.2062	27.5841	30.993	33.8484	52.5655	42.7198	30.9643	41.1711	25.4974	31.9795	31.3381	30.1278	29.6295	29.6344	33.809	74.7156	71.288	33.1112	31.3355	31.476	42.8418	32.6112	54.1022	35.9043	34.799	21.2902	24.8409	40.602	41.1133	64.6901
ENST00000423082.1	CCNT2P1	chr1	111550322	111558152	-	ENSG00000082258.8	ENST00000295238.6	CCNT2	chr2	135676395	135714587	+	FALSE	19.4409	15.5935	12.1651	17.7889	18.4527	18.6678	22.1829	5.48333	7.06058	6.98629	33.7253	31.4375	8.81177	10.0391	6.65154	9.01051	7.62357	5.44258	11.6915	6.75463	18.8576	14.3357	20.668	29.3265	26.6437	17.8474	15.3441	17.6139	13.65	16.3533	24.6431	7.86747	5.26709	6.96034	11.656	8.91279
ENST00000438604.1	RP5-1108M17.5	chr1	104210693	104210890	-	ENSG00000243480.3	ENST00000423678.1	AMY2A	chr1	104160068	104163290	+	FALSE	0.211056	0.186036	0.345664	0.243258	0.253405	0.174543	0.38233	0.502512	0.71378	1.16512	0.321472	0.639866	1.10299	0.902454	0.629721	0.536041	2.32235	0.895211	0.150365	0.334041	0.2276	0.108373	0.295575	0.876327	0.629416	0.184653	0.225869	0.154074	0.330788	0.282296	0.513948	0.115812	0.0574654	0.191661	0.531117	0.285893
ENST00000456184.1	SRP68P2	chr17	18430871	18431775	+	ENSG00000167881.7	ENST00000411758.2	SRP68	chr17	74035187	74057215	-	FALSE	63.22	54.2968	44.7702	69.8155	64.2037	82.8158	72.1573	25.2427	32.6401	29.9281	71.2542	65.8073	49.3068	50.163	22.7852	34.9347	35.5499	25.7995	30.4629	27.6814	61.146	90.406	79.7018	78.1906	75.8655	79.1713	49.7361	67.808	73.7167	67.3144	75.3961	30.5744	25.7207	27.2495	41.1042	24.3761
ENST00000451988.1	RP11-746P2.5	chr7	64707972	64708122	-	ENSG00000116133.6	ENST00000535035.1	DHCR24	chr1	55317583	55352481	-	TRUE	64.6294	66.7729	1544.19	30.7106	21.931	25.8408	19.0696	27.2496	48.0791	31.5325	86.4193	80.3716	87.3313	101.586	61.1592	67.3931	48.5099	26.5933	624.114	78.1265	104.469	89.5761	107.23	8.41338	26.833	10.3363	44.7804	13.3323	469.695	12.2414	23.6708	11.3493	6.49117	29.9969	53.8051	419.48
ENST00000529830.1	RP5-916O11.3	chr11	35988560	35990226	-	ENSG00000166483.5	ENST00000530712.1	WEE1	chr11	9602774	9610034	+	FALSE	9.30616	10.57	4.46028	24.5223	21.4119	20.8779	26.3316	0.765763	0.734786	0.768666	3.31179	2.96514	0.714216	0.643635	0.790336	1.8697	0.615304	0.596915	1.38717	1.25761	17.4145	24.7019	28.5203	16.5439	13.8571	21.0229	13.3729	18.6453	18.5979	17.9879	29.2065	17.1954	9.25667	3.85484	10.3854	5.73106
ENST00000511464.1	AP000867.14	chr11	71279726	71279980	+	ENSG00000204571.3	ENST00000376535.2	KRTAP5-11	chr11	71290760	71293883	-	FALSE	0	0	0	0	0	0	0.0436872	0.0248158	0.075142	0.427153	0.483443	0.527248	0.241726	0.275544	0	0.172452	0.640128	0.166414	0.0622427	0.0583412	0	0	0	0	0.0220462	0	0	0	0	0	0	0	0	0.019996	0.0189793	0
ENST00000424707.1	RP11-87H9.2	chr9	69065655	69084989	+	ENSG00000109536.6	ENST00000531991.1	FRG1	chr4	190862056	190878657	+	TRUE	35.4296	25.8017	18.2677	33.8807	32.6009	39.5997	28.5198	11.5876	12.1846	12.8723	28.7479	23.5694	13.0921	16.3267	11.0245	14.5069	14.6009	11.42	19.4998	12.3312	32.4526	31.0717	49.0761	32.9014	36.0086	30.9375	20.6403	29.1281	23.6735	28.6007	32.7945	12.9814	10.4433	12.7293	19.533	8.82261
ENST00000426552.1	AKR1B1P4	chr13	46261683	46262604	-	ENSG00000198074.4	ENST00000359579.4	AKR1B10	chr7	134212344	134226160	+	FALSE	0.507958	0.202158	4.62345	0.480728	0.662371	1.12453	39.6359	0.0196473	0.0232959	0.0234792	0.022457	0.0807773	0.0337408	0.014847	0.02555	0.0376699	0.0191871	0	0.0489688	0.0527634	0.366967	0.381513	0.0344038	0.871963	0.25341	0.384091	53.64	0.501001	226.379	0.408725	0.98335	0.157749	0.0634735	2.06165	1.17591	2.66346
ENST00000444850.1	RP11-432I13.1	chr10	45652223	45672373	+	ENSG00000148513.12	ENST00000361713.1	ANKRD30A	chr10	37414785	37521495	+	FALSE	0.112213	0.10295	0	0	0	0	0	0	0	0	0	0	0	0	0	0	0	0	0	0	6.34942	0	0	0	0	0	0	0	0	0	0	0	0	0.00651629	0	0
ENST00000447087.1	RP11-1217F2.9	chr7	57255599	57257847	+	ENSG00000198804.2	ENST00000361624.2	MT-CO1	chrM	5904	7445	+	TRUE	22634.7	22229.3	58547.9	13822.4	18205.4	20790.3	28357.5	70117.1	66386.2	50493.1	28436.2	31464.5	69348.5	56241.8	70045.5	57140.5	48305.6	59192.3	35565.9	57778.4	24741.3	19268.1	19332.4	14974.2	16041	27547.2	45709.6	32146.6	23912.4	32236.6	20944	66472.5	82348.1	40850.3	14170.2	40518.9
ENST00000478778.1	CTB-118N6.1	chr5	115898258	115898626	+	ENSG00000164587.7	ENST00000521466.1	RPS14	chr5	149823796	149828476	-	TRUE	699.156	608.563	370.096	641.16	636.844	744.857	663.148	242.845	195.421	179.678	237.54	192.251	176.339	209.502	189.168	210.191	222.832	160.418	288.511	235.782	767.677	943.993	1292.37	953.531	887.1	608.493	496.629	603.274	596.933	537.819	679.271	241.057	173.076	232.846	339.595	175.467
ENST00000449334.1	RP11-348H3.2	chr1	212997369	212997846	+	ENSG00000083845.3	ENST00000196551.3	RPS5	chr19	58898636	58906170	+	FALSE	535.419	503.397	403.066	481	491.746	522.052	587.08	156.535	130.802	147.128	234.818	214.147	130.54	138.921	129.009	147.956	179.901	133.004	220.232	173.422	609.332	942.989	1087.48	982.491	935.104	556.46	413.889	526.31	639.95	507.677	722.62	200.176	138.706	218.983	302.651	189.463
ENST00000454360.1	KB-67B5.12	chr22	17052917	17055527	+	ENSG00000121879.3	ENST00000263967.3	PIK3CA	chr3	178866311	178957881	+	TRUE	20.5109	18.1946	8.24005	17.9768	18.4361	23.1876	14.8633	3.11758	3.69823	3.55299	9.82119	10.4291	4.79758	5.0895	3.02813	3.87783	3.38302	2.8152	4.73469	3.54282	17.8633	20.484	22.3928	14.9177	15.0757	14.3358	8.5369	13.7275	9.16819	14.8831	15.2133	5.40087	3.59443	3.87115	4.73454	3.10447
ENST00000444292.1	RP5-961K14.1	chrX	95228333	95229313	-	ENSG00000136504.7	ENST00000259021.4	KAT7	chr17	47865917	47906458	+	FALSE	13.731	9.61345	8.1707	17.999	16.624	24.2149	17.3828	5.48317	6.8206	6.79911	27.2104	22.6809	9.6533	10.8745	5.51432	8.32439	7.65363	5.4512	8.63552	5.47369	12.9658	12.7652	14.8525	19.198	19.6559	15.075	9.74745	16.0525	11.746	15.4154	18.13	7.65116	6.17532	6.44484	9.54416	3.27683
ENST00000529692.1	OR8B10P	chr11	124386207	124387138	-	ENSG00000197125.2	ENST00000328064.2	OR8B8	chr11	124310022	124311054	-	FALSE	0	0	0	0	0	0	0	0	0	0	0	0	0	0	0	0	0	0	0	0	0	0	0	0	0	0	0	0	0	0	0	0	0	0	0	0
ENST00000548175.1	RP11-367O10.1	chr12	41122613	41123699	+	ENSG00000164024.7	ENST00000296411.6	METAP1	chr4	99916771	99983964	+	FALSE	22.6367	20.4205	11.0452	60.6521	34.9979	39.7607	54.1804	8.08632	10.5451	9.09868	17.7208	14.7474	12.2127	15.3288	8.19877	8.92139	10.9642	7.79511	10.7456	7.40161	26.5526	52.7537	59.1877	31.5506	31.1653	32.0953	30.9463	30.2423	63.4348	30.2979	34.5745	17.6056	19.1327	15.2139	18.1047	11.1805
ENST00000439233.1	RP11-33D13.2	chr10	118336820	118342829	+	ENSG00000175535.6	ENST00000369221.2	PNLIP	chr10	118305443	118327367	+	TRUE	0.35152	0.79679	2.80548	1.42389	1.25588	0.248909	3.27156	0.0379089	0.0857793	0.0458944	0.319884	1.98143	0.164475	0.121766	0.0910051	0.0947181	0.0372996	0.0403472	0.197214	0.0973415	0.714153	0.405378	2.14835	4.589	2.29174	0.474732	1.26572	0.540643	2.58833	1.29245	4.29305	0.32393	0.242337	1.20623	2.39391	2.54437
ENST00000426392.1	RWDD4P2	chr7	39894093	39894655	-	ENSG00000182552.10	ENST00000326397.5	RWDD4	chr4	184560788	184580378	-	FALSE	10.1623	8.74855	28.8799	15.3612	12.8817	14.3696	10.3033	3.78658	3.86581	4.21633	8.77811	7.14425	3.57713	4.32551	3.63337	5.30366	4.11662	3.52719	5.91292	4.37547	10.5063	16.5468	14.3402	12.9183	11.6928	9.59501	7.53152	10.9305	10.7776	12.4358	13.3433	5.92429	4.13049	7.38682	9.12897	4.19889
ENST00000457993.1	DDX11L2	chr2	114356613	114358838	-	ENSG00000013573.11	ENST00000404673.3	DDX11	chr12	31226779	31257725	+	TRUE	9.95512	8.53215	7.06591	9.14297	9.31951	8.63189	14.1023	2.09281	2.09692	2.53366	15.9137	17.9967	3.83914	2.90503	2.20322	3.06575	2.32314	2.20548	3.82556	2.65067	11.5414	9.12956	29.6281	15.6042	26.2798	12.5624	13.0943	9.76587	11.9894	8.57989	12.4258	4.23397	2.45977	6.07739	13.7703	5.34915
ENST00000413346.1	RP11-423F24.3	chr1	231157357	231157929	+	ENSG00000063978.10	ENST00000506706.1	RNF4	chr4	2471180	2516201	+	FALSE	26.1302	22.4819	19.6128	26.2481	24.9682	27.9049	26.8164	9.55205	12.116	11.7389	30.711	30.7566	16.5192	16.2457	9.26222	11.7011	12.7644	10.0328	13.8969	10.4603	26.232	39.1878	60.491	33.4356	33.8886	24.3416	20.1056	23.0962	21.5189	23.5035	31.0076	10.5029	7.91487	14.8278	18.1684	8.08217
ENST00000435940.1	RP11-241K18.2	chr3	39379620	39380370	-	ENSG00000188312.8	ENST00000375587.3	CENPP	chr9	95087766	95382815	+	FALSE	2.05703	1.66569	1.38389	2.16038	2.19628	1.99056	1.82447	0.64213	0.79606	0.936911	2.54194	2.61871	1.15325	1.09742	0.777071	0.93768	1.1445	0.780249	1.05262	0.735178	2.05944	1.91725	4.341	5.21482	3.20155	1.56364	1.18646	1.55041	3.49747	1.47654	2.29639	0.968441	0.613611	0.590455	0.627691	0.57289
ENST00000503761.1	MORF4L2P1	chr4	54953093	54953950	+	ENSG00000123562.10	ENST00000360458.1	MORF4L2	chrX	102930424	102942992	-	FALSE	147.968	184.637	207.849	402.424	318.891	256.015	230.589	126.223	173.546	116.637	298.457	199.369	149.414	259.661	124.485	219.169	139.467	84.6756	181.042	115.369	173.184	463.051	165.375	433.455	455.535	156.282	118.878	209.881	142.734	195.137	389.098	103.994	58.3772	85.6081	116.545	105.834
ENST00000428997.1	RP11-308N19.5	chr9	109484631	109485211	+	ENSG00000143207.14	ENST00000367665.3	RFWD2	chr1	175911248	176176370	-	FALSE	29.317	21.1436	14.9297	23.4769	22.8421	26.8024	27.4009	9.04982	10.4383	10.5226	23.5068	19.5752	12.857	15.6281	8.99891	10.4325	11.0329	8.21563	11.696	8.22003	25.8753	31.6846	37.2449	30.0888	29.7633	22.6124	21.6344	20.1209	23.1749	21.561	23.2733	9.45351	7.58683	9.28211	13.2538	9.60437
ENST00000422979.1	RP1-192P9.1	chrX	45240772	45241240	-	ENSG00000102934.4	ENST00000219207.4	PLLP	chr16	57290009	57318599	-	FALSE	3.1227	4.61703	1.52349	1.86165	3.15047	1.60677	3.53907	22.587	10.3949	22.9282	7.27358	8.20044	14.0389	13.5615	33.5862	19.7312	13.405	31.2942	47.8068	27.342	4.32065	1.08605	0.708175	3.10148	4.29698	2.25617	2.60429	3.61786	11.1413	3.28818	4.11888	1.74573	1.17748	9.24675	9.42459	1.79468
ENST00000339626.5	RLIMP1	chr13	41192875	41195485	+	ENSG00000127870.12	ENST00000346166.3	RNF6	chr13	26786905	26795979	-	TRUE	19.433	18.2038	18.2566	16.2229	19.7259	15.6941	14.6245	10.9509	13.7817	15.451	31.7638	24.2758	14.6821	22.5391	9.82892	11.3797	14.518	10.9783	10.2057	8.59477	17.0375	35.7253	38.1677	12.8192	15.195	15.0551	14.314	13.7016	20.7618	13.8695	17.4599	6.9035	6.01636	7.57531	10.3494	5.55417
ENST00000518405.1	IGLVVII-41-1	chr22	22753184	22753334	+	ENSG00000211664.2	ENST00000390310.2	IGLV2-18	chr22	23077095	23077584	+	FALSE	0	0.273075	0	0.131261	0.201664	0	0.160979	0	0	0	0	0	0	0	0	0	0	0	0	0	0.390939	0	0.329414	0.147071	0.552284	0	30.0077	0	0.965129	0	0.859774	0	0	0.167312	0.711497	0.59658
ENST00000502740.1	PPM1AP1	chr8	15663658	15664792	-	ENSG00000100614.13	ENST00000529574.1	PPM1A	chr14	60712475	60759200	+	FALSE	17.0048	12.4564	8.78881	18.5438	17.2718	23.2814	15.6489	7.99244	10.5654	8.50844	29.8343	22.728	11.718	17.8327	7.6737	12.1049	8.81352	7.37175	12.5749	10.0981	15.3306	13.0503	28.6974	20.037	19.302	18.063	15.1536	18.5552	10.6059	18.1102	18.1338	9.56726	9.15798	7.37342	8.45578	7.34216
ENST00000455321.1	RP11-564C4.8	chr10	52486707	52487729	-	ENSG00000164219.5	ENST00000419445.1	PGGT1B	chr5	114546527	114598569	-	FALSE	5.93172	4.88518	5.83997	5.88153	6.19197	6.22368	6.41341	2.36737	2.25487	2.62981	5.88649	5.61764	2.29708	2.50069	2.10212	2.69221	2.53316	2.12027	3.29946	2.83084	5.64923	5.65588	6.75984	8.02557	7.80564	5.79946	6.08465	5.8006	5.38389	5.7293	6.19041	2.44748	1.94245	2.51043	3.99506	2.67109
ENST00000513388.1	RP11-10L12.2	chr4	103672558	103673794	+	ENSG00000138442.4	ENST00000261015.3	WDR12	chr2	203745323	203776949	-	FALSE	5.02914	5.52674	7.69831	4.36447	5.06699	4.05968	5.95326	2.57378	3.59433	4.08522	6.48471	5.07184	4.02297	5.83102	2.73218	4.14039	4.38905	2.83243	4.04967	3.11018	5.28913	17.305	16.6658	7.11829	7.73335	4.46843	4.87299	4.08944	6.79239	4.1317	7.25441	3.9964	3.1143	3.16906	4.5919	2.99014
ENST00000418264.1	ZDHHC8P1	chr22	23740125	23744344	-	ENSG00000099904.11	ENST00000334554.7	ZDHHC8	chr22	20119330	20135530	+	FALSE	34.9896	28.8627	22.9744	32.2475	32.0024	26.4363	29.9477	14.3868	17.9691	16.9545	44.0799	52.7099	31.0414	24.0825	15.7483	20.1069	15.955	15.1372	17.4798	14.0257	33.1004	45.3461	15.8564	39.0901	44.7675	23.6505	19.4614	27.3657	22.2089	23.8311	36.5488	16.4961	10.4792	13.9782	18.1801	13.8044
ENST00000417812.1	MCFD2P1	chr6	27375476	27375775	+	ENSG00000180398.7	ENST00000444761.2	MCFD2	chr2	47129009	47168994	-	TRUE	49.5398	52.1061	149.649	84.5847	78.2962	76.5027	48.3945	26.0277	38.3055	27.0321	52.3259	47.3808	40.6365	44.1652	22.0641	37.0288	31.4456	20.0773	21.189	22.3362	49.8558	173.853	32.782	61.2849	65.9577	48.7185	28.8479	52.9886	35.6988	51.1125	76.3641	27.4708	18.5138	23.5999	28.9407	39.3207
ENST00000397973.2	STARP1	chr13	65883987	65885085	-	ENSG00000147465.6	ENST00000276449.4	STAR	chr8	38001167	38008783	-	TRUE	0.252355	0.720804	4912.18	0.309781	0.469382	0.161194	0.561672	1.24313	3.4759	2.04619	1.33565	1.37632	4.98233	6.49287	1.01286	5.88396	4.07134	1.2839	0.527093	1.32468	0.361981	0.663406	1.0045	1.72598	1.08967	0.465857	0.391214	0.295754	1.97617	0.354847	2.77878	0.303513	0.103708	0.195298	0.259675	0.286597
ENST00000433830.1	AC073987.2	chr2	103892362	103892596	+	ENSG00000141664.4	ENST00000269499.4	ZCCHC2	chr18	60190658	60245793	+	FALSE	12.3018	8.53183	4.1064	11.9165	10.9499	17.6383	11.1319	2.26246	2.93746	2.78965	8.59452	8.2588	3.99011	4.51326	2.44474	3.45127	3.20627	2.35764	3.88991	2.58446	10.1546	4.08014	10.8273	9.62237	9.70085	8.4136	6.17271	9.10955	4.6303	8.57724	11.3739	4.01706	2.94981	2.83925	3.81792	7.3968
ENST00000520123.1	KB-1410C5.1	chr8	102236169	102236801	-	ENSG00000089693.5	ENST00000542154.1	MLF2	chr12	6857933	6862082	-	FALSE	96.7829	97.2338	126.462	136.914	122.955	139.669	117.87	99.2838	138.466	137.069	223.021	199.8	154.938	197.892	108.438	115.376	151.412	113.993	100.574	83.083	99.902	147.765	114.473	136.504	144.413	143.442	95.2457	133.4	115.675	134.013	129.982	59.25	55.7912	76.2779	91.43	95.6123
ENST00000518307.1	IGHV1-12	chr14	106579014	106579303	-	ENSG00000211934.2	ENST00000390594.2	IGHV1-2	chr14	106452671	106453170	-	FALSE	0.569704	3.073	0.456026	2.39339	2.61273	0.17598	0.333201	0	0	0	0	0	0	0	0	0	0	0	0	0	3.96788	0	6.94967	4.39954	8.59318	0.280024	93.813	0.182496	5.24461	0.192433	15.2584	0.162117	0.112452	1.34362	1.08636	2.49466
ENST00000514706.1	HSD3BP3	chr1	120081132	120088536	+	ENSG00000203857.5	ENST00000235547.6	HSD3B1	chr1	120049826	120057681	+	FALSE	0	0.0331285	0.491106	0	0	0	0	0	0.0162369	0	0	0	0.0364051	0.0338039	0	0	0	0	0	0	0	0	0	0	0	0	0.0515651	0	0	0	0	0	0	0	0	0.112287
ENST00000392050.2	CLCP2	chr13	115072121	115072541	+	ENSG00000105205.5	ENST00000221804.3	CLC	chr19	40221896	40228668	-	FALSE	0.126753	0.346063	0.0371195	0.0966629	0.107771	0	0	0.083168	0.0615896	0.060124	0	0	0.0776917	0.0800754	0.0760389	0.279991	0.0555684	0.0570955	0.117446	0.0971021	0.0693267	0	2.992	0	0.234156	0	0.527171	0	0	0	0	0.106316	0.057578	0.107847	0.1964	0.264879
ENST00000452289.1	RP11-295J3.3	chr10	127648777	127648975	-	ENSG00000242616.2	ENST00000374293.3	GNG10	chr9	114423615	114432504	+	FALSE	47.3637	55.0902	39.8339	55.4885	55.5554	48.5197	45.935	35.8681	32.8584	30.4628	21.4751	17.4745	24.0542	30.9467	29.3732	37.5367	39.5068	26.7243	39.8176	30.4119	42.5793	82.1074	21.1982	56.4579	44.5009	43.0365	27.1284	36.7301	18.1801	36.2996	40.6056	20.4577	14.4432	20.3785	26.7301	12.9875
ENST00000405959.1	RP1-101K10.4	chr6	153280412	153280773	-	ENSG00000162194.8	ENST00000354588.3	C11orf48	chr11	62430287	62439241	-	FALSE	5.66568	4.08066	7.43935	3.22624	3.72038	2.17597	3.95842	0.999357	0.982399	1.18091	4.94291	5.07097	1.50129	1.25317	1.03919	1.70478	1.28339	0.985081	1.53079	1.09041	4.83223	6.97373	9.01645	4.76186	4.53287	2.72512	5.19176	2.33203	4.38915	2.28452	5.72352	1.49771	0.931679	2.3869	3.10945	3.55263
ENST00000552735.1	RP11-486A14.1	chr12	93709347	93709479	+	ENSG00000164162.8	ENST00000309439.5	ANAPC10	chr4	145916310	146019365	-	FALSE	8.09111	6.90239	5.12686	8.40656	8.13629	9.40937	6.81417	4.01129	4.51252	4.19613	7.15373	5.75275	3.71117	5.17179	3.72267	5.41757	4.85571	3.50902	5.48652	4.88582	8.19848	8.28886	11.1635	8.63892	8.37007	6.24279	3.94222	5.87923	4.45847	5.91406	7.84133	3.62475	2.31011	3.81884	5.48439	2.45216
ENST00000478565.1	PPP1R2P6	chr7	139992552	139993139	+	ENSG00000184203.3	ENST00000328432.3	PPP1R2	chr3	195241221	195270209	-	FALSE	34.4528	29.9976	20.0188	46.8485	41.3739	47.5227	35.6925	19.0108	24.5064	19.4948	33.2386	25.2508	19.091	32.5792	17.778	26.6329	24.5662	15.1414	22.5466	17.3408	33.0256	32.0135	46.9873	38.3071	38.2068	42.507	27.8659	41.6283	32.6444	43.7755	43.8729	18.5744	11.6357	15.9332	23.9645	6.9133
ENST00000434394.1	RP11-331H2.3	chr1	162949341	162949583	-	ENSG00000131174.4	ENST00000481445.1	COX7B	chrX	77154935	77162870	+	TRUE	39.12	43.8508	40.609	45.6868	46.5657	48.7445	45.159	42.26	55.3556	45.9945	64.0417	53.8836	49.6893	70.5692	40.0889	49.9834	52.7536	40.5231	41.8876	47.2497	39.0811	53.1285	78.3832	42.9814	40.8708	69.5368	65.4908	61.3458	70.7856	66.4565	44.82	122.588	144.567	57.9519	99.3668	36.0953
ENST00000511173.1	RP11-166D18.2	chr3	139563920	139564253	-	ENSG00000173113.2	ENST00000544844.1	TRMT112	chr11	64084163	64085556	-	FALSE	123.311	119.358	177.836	161.724	148.71	163.931	134.561	58.3126	74.4589	59.7434	113.247	91.6298	65.592	85.5399	56.0848	94.9861	68.3965	53.3442	85.2155	63.0994	126.779	184.581	187.845	209.062	178.187	126.692	81.058	125.022	111.985	112.669	177.55	51.7414	35.6157	76.0754	105.294	50.43
ENST00000530091.1	RP11-263C24.3	chr11	75653173	75653479	-	ENSG00000116030.12	ENST00000392245.1	SUMO1	chr2	203070910	203103322	-	TRUE	67.2078	64.3269	74.8735	74.9547	76.7252	83.4576	65.1325	50.9933	61.9072	49.2428	113.065	78.8553	56.4502	83.1864	44.9613	60.2905	56.4761	41.0902	56.4406	46.4123	67.2843	126.723	116.235	78.3266	74.4266	74.4129	56.5522	61.5503	53.847	63.3896	71.8663	32.4062	27.1418	48.2756	79.4746	46.0386
ENST00000416662.1	CYP1D1P	chr9	75657661	75671444	+	ENSG00000140465.7	ENST00000268062.7	CYP1A1	chr15	75012830	75015438	-	FALSE	5.26038	1.23593	0.0316083	0.49947	0.802238	2.31326	3.75132	0.244796	0.509385	0.192157	0.115333	0.156873	0.543119	0.488519	0.230645	0.41947	0.204727	0.178817	0.0856359	0.203902	4.28702	0.21528	2.11896	0.172288	0.151952	0.348559	0.399028	0.431836	0.330344	0.331831	2.46804	0.136018	0.139937	0.225361	1.4243	5.24803
ENST00000458399.1	RP11-314N2.2	chr1	147313096	147314537	+	ENSG00000204479.3	ENST00000376098.3	PRAMEF17	chr1	13716088	13719064	+	FALSE	0	0	0	0	0	0	0	0	0	0	0	0	0	0	0	0	0	0	0	0	0	0	0	0	0	0	0	0	0	0	0	0	0	0	0	0
ENST00000455938.1	PFN1P12	chr1	149114655	149115188	+	ENSG00000108518.6	ENST00000225655.5	PFN1	chr17	4848947	4852309	-	TRUE	369.476	382.342	259.06	763.376	665.405	683.003	558.868	71.6445	66.4275	71.3163	108.358	101.361	70.3806	78.5689	75.9415	84.4499	70.5198	68.9488	165.984	102.519	332.92	924.74	1612.44	372.97	431.213	777.015	546.743	679.526	411.62	727.379	541.608	133.727	94.7822	219.851	292.603	213.061
ENST00000447588.1	LINC00265-3P	chrY	27539301	27540203	-	ENSG00000206082.4	ENST00000450789.1	AC010507.1	chr19	200112	202173	-	FALSE	NA	NA	NA	NA	NA	NA	NA	NA	NA	NA	NA	NA	NA	NA	NA	NA	NA	NA	NA	NA	NA	NA	NA	NA	NA	NA	NA	NA	NA	NA	NA	NA	NA	NA	NA	NA
ENST00000537214.1	RP11-429A20.2	chr12	5141554	5142107	-	ENSG00000175390.7	ENST00000449102.2	EIF3F	chr11	8008888	8017622	+	TRUE	62.7097	53.5482	35.5941	69.6143	62.0165	76.4147	73.5648	17.9912	18.4673	17.7528	35.7162	32.9986	21.5139	21.0449	15.1058	17.8894	20.3445	15.2015	25.8366	17.9483	60.5095	102.182	82.8412	97.136	80.0751	75.8903	46.9244	63.9869	47.5855	59.6574	76.7349	25.4524	19.475	22.6023	27.6065	15.933
ENST00000553003.1	RP11-129B9.2	chr12	95494307	95494821	+	ENSG00000117592.8	ENST00000340385.5	PRDX6	chr1	173446405	173457946	+	FALSE	354.409	443.763	227.622	214.39	239.764	219.274	199.079	98.1552	91.5518	134.626	66.9723	71.2429	116.189	112.105	88.0328	101.989	100.003	114.942	91.5635	118.742	313.112	333.698	126.652	232.291	221.413	182.67	195.211	384.457	190.792	359.651	370.052	255.472	161.22	133.28	161.106	204.528
ENST00000429823.1	AC073464.11	chr2	95461553	95472197	-	ENSG00000155282.7	ENST00000417488.1	RP11-195B21.3	chr9	67968793	67987998	+	FALSE	NA	NA	NA	NA	NA	NA	NA	NA	NA	NA	NA	NA	NA	NA	NA	NA	NA	NA	NA	NA	NA	NA	NA	NA	NA	NA	NA	NA	NA	NA	NA	NA	NA	NA	NA	NA
ENST00000439323.1	RP11-702C7.2	chrX	26515053	26523720	+	ENSG00000155816.14	ENST00000319653.9	FMN2	chr1	240255180	240638489	+	TRUE	0.200255	0.63025	0.640902	0.0918058	0.131867	0.0543859	0.172804	9.8243	13.6532	11.107	14.5454	13.9288	14.5491	16.6795	7.26056	9.98497	10.6259	8.30677	5.50047	7.49186	0.326097	11.8108	0.0095417	0.198448	0.221197	4.67563	1.43507	0.602915	0.0648305	0.441893	1.27607	0.0352354	0.007581	1.12507	0.110866	0.00896249
ENST00000403062.1	RP11-129H15.4	chr6	122004071	122005412	+	ENSG00000257103.2	ENST00000544216.2	LSM14A	chr19	34663352	34720420	+	FALSE	73.1765	61.0704	51.5425	82.1597	76.7286	99.603	80.391	27.8808	27.1732	30.5369	80.0036	64.7802	27.4707	31.109	28.6002	33.4244	29.3636	27.241	49.4912	31.6444	72.7552	78.8643	99.2547	103.33	103.009	85.7371	53.7155	78.1717	53.3901	81.7611	94.137	31.5902	21.4059	30.9355	43.8813	24.356
ENST00000398690.2	RP11-392M9.2	chrX	96208638	96209194	-	ENSG00000136521.8	ENST00000259037.3	NDUFB5	chr3	179322490	179342285	+	FALSE	24.4301	26.1176	34.1174	19.1159	22.3565	21.3902	29.5986	22.4609	31.1942	29.6958	37.5772	34.6158	35.6159	44.1281	20.2475	26.7573	32.9797	25.5527	26.992	25.8111	22.9698	27.8477	37.7672	23.8327	24.3256	32.7438	26.8933	25.4888	22.5438	27.0514	20.5056	35.8567	41.9153	22.3946	34.2145	14.0591
ENST00000435663.1	RP11-219P18.3	chr9	108611991	108612884	+	ENSG00000169100.7	ENST00000381401.5	SLC25A6	chrX	1505045	1511617	-	FALSE	531.564	567.527	540.749	425.394	446.921	470.548	585.593	207.488	285.553	251.819	318.187	316.003	313.168	337.194	192.656	199.79	300.429	225.079	168.131	182.784	542.17	910.807	1041.25	555.965	571.634	610.064	513.635	635.713	480.26	592.576	538.471	174.584	112.336	348.858	440.574	81.5569
ENST00000536775.1	RP11-46H11.2	chr12	133476570	133476954	+	ENSG00000100138.9	ENST00000355257.3	NHP2L1	chr22	42069934	42084913	-	FALSE	65.795	65.5253	72.5676	76.2253	71.5599	68.9062	68.2744	66.5878	93.1354	71.0995	165.681	127.333	91.3532	136.65	58.9728	109.462	88.0835	59.6753	84.8114	68.1923	69.3234	102.227	118.913	100.695	101.53	61.1534	51.7106	59.9911	58.7178	56.6423	80.6613	58.9784	48.9334	43.6019	74.8352	23.6735
ENST00000445929.1	RP11-395G17.1	chr7	122316634	122316865	+	ENSG00000150760.8	ENST00000280333.6	DOCK1	chr10	128593978	129250781	+	FALSE	38.5004	29.0503	12.3155	38.3755	34.2747	47.2454	34.3716	27.9517	18.0728	24.31	8.07356	11.124	19.8897	17.7365	23.7664	21.3093	20.7008	25.0052	39.5998	32.3447	39.0116	46.1403	0.0765199	49.8846	48.7663	32.5067	27.6599	30.1349	24.3238	30.2555	39.2748	9.99644	6.3597	16.0202	20.391	6.04502
ENST00000446203.1	CCR12P	chr13	100060035	100061316	-	ENSG00000169508.6	ENST00000376414.4	GPR183	chr13	99946784	99959659	-	FALSE	23.1744	23.4927	5.69936	21.764	20.4188	16.9884	17.0014	1.38955	0.832075	1.60576	0.508331	0.459017	0.725899	0.869763	2.09175	4.17731	0.928269	0.662002	29.0019	2.91744	11.3108	0.087781	143.418	4.68624	8.43942	26.1944	13.7489	11.9805	3.70688	16.6672	11.8266	9.04541	0.903028	1.89327	3.20233	1.6709
ENST00000494882.1	RP11-681N23.1	chr18	13919602	13919922	-	ENSG00000165502.6	ENST00000298289.6	RPL36AL	chr14	50085237	50087403	-	FALSE	394.526	368.719	350.401	540.135	499.394	607.831	492.291	166.935	170.603	149.132	284.296	240.07	161.323	195.892	145.36	173.818	181.421	138.523	281.962	201.181	390.01	462.262	721.943	589.239	585.618	466.763	353.201	431.072	337.722	393.857	501.406	200.185	149.948	184.483	280.848	181.272
ENST00000437961.1	RP1-93L7.3	chrX	85106580	85106687	-	ENSG00000170633.11	ENST00000555076.1	RNF34	chr12	121837950	121861709	+	FALSE	18.4873	14.1274	11.8946	19.0903	18.6987	19.3228	19.0556	11.6555	15.4543	16.808	36.5711	30.3493	17.6306	22.6242	12.632	16.3761	18.1595	13.8422	22.3254	15.0686	16.8946	29.9114	44.2881	20.2176	21.6834	20.9954	17.6217	21.5001	16.5738	22.1778	19.8712	9.59351	7.1126	7.98266	11.2239	6.33269
ENST00000456305.1	FTH1P22	chr1	117317742	117318245	-	ENSG00000167996.10	ENST00000526640.1	FTH1	chr11	61732057	61735079	-	TRUE	2441.4	2029.35	1466.17	2114.25	2042.12	1707.34	1788.22	1374.12	1233.32	737.924	488.121	478.829	1147.11	1244	997.236	916.888	833.941	691.358	2208.28	966.481	1919.9	4592.92	1312.35	1553.03	1330.73	1283.92	1404.31	1482.09	926.705	1460.34	1640.39	935.887	555.055	1042.79	621.796	411.327
ENST00000420809.1	AC004016.2	chr7	24945754	24946213	-	ENSG00000124562.5	ENST00000244520.5	SNRPC	chr6	34725183	34741571	+	FALSE	70.2524	65.7247	60.7256	85.3951	81.8985	79.5488	76.6899	38.6407	42.1924	42.6779	60.9218	54.3241	41.8028	48.8602	35.6327	44.9217	48.7038	37.0489	67.6594	41.9056	75.0824	148.336	194.68	82.6354	87.6693	77.16	65.955	74.2998	69.9716	75.1418	92.9303	71.3922	82.2433	46.3416	71.1831	36.006
ENST00000509197.1	DIS3L2P1	chr2	233306744	233312128	+	ENSG00000144535.14	ENST00000409307.1	DIS3L2	chr2	232879638	233201340	+	TRUE	7.8266	6.34078	6.48839	7.69797	7.66596	9.1542	9.50031	2.91368	3.1036	3.76373	8.54925	9.19716	4.70884	4.45622	3.68945	4.29922	3.68656	3.31796	5.92519	3.32597	9.40818	7.02904	7.93338	13.6175	13.5251	8.43683	6.64711	7.84754	9.8774	7.86897	12.8857	3.91075	2.68369	4.27599	5.25536	3.05206
ENST00000339771.4	CTGLF12P	chr10	49217898	49239743	-	ENSG00000174194.9	ENST00000425119.2	AGAP8	chr10	51224688	51246535	-	FALSE	NA	NA	NA	NA	NA	NA	NA	NA	NA	NA	NA	NA	NA	NA	NA	NA	NA	NA	NA	NA	NA	NA	NA	NA	NA	NA	NA	NA	NA	NA	NA	NA	NA	NA	NA	NA
ENST00000552852.1	RP11-453D16.1	chr12	76509491	76509880	+	ENSG00000115289.8	ENST00000233630.6	PCGF1	chr2	74732170	74735707	-	FALSE	15.1611	13.4899	11.3217	13.5957	14.7809	13.0632	14.421	5.41927	6.66803	8.27159	18.5742	17.1649	8.99455	10.2879	5.90249	7.58557	8.81185	6.63032	6.70349	5.55042	15.9755	17.7103	18.4345	17.9509	17.8276	12.5878	11.1138	12.9144	11.9768	11.9404	17.1359	6.89053	5.52424	8.4871	11.9225	7.64879
ENST00000506407.1	RP11-39E3.4	chr3	130637070	130637964	-	ENSG00000175183.5	ENST00000311083.5	CSRP2	chr12	77252495	77272840	-	FALSE	81.794	50.219	5.92864	196.53	228.348	425.651	72.8222	18.586	16.9299	23.3413	14.2743	16.0016	18.0048	19.5668	18.2125	21.3485	17.9854	19.0934	17.1323	19.695	64.3825	13.2793	2.15161	162.477	107.797	38.0146	29.8555	99.6787	96.7633	84.9127	80.4707	10.3338	15.8633	43.9686	69.8732	19.1644
ENST00000407157.1	RP3-369A17.2	chr6	24750900	24751852	-	ENSG00000177879.10	ENST00000316788.7	AP3S1	chr5	115177178	115249778	+	FALSE	124.048	90.7392	53.7234	189.468	144.75	190.064	90.8077	73.7529	93.7729	72.4693	101.298	74.78	70.2836	110.873	81.2053	68.5571	89.7931	56.1298	76.3029	63.6629	85.7337	216.982	269.377	143.869	128.445	91.108	64.6739	88.2872	98.315	76.1602	100.732	45.3091	23.653	32.6779	37.5631	33.8619
ENST00000394500.2	AC092661.2	chr4	118496253	118497264	-	ENSG00000122643.13	ENST00000242210.7	NT5C3	chr7	33053760	33102409	-	FALSE	22.5373	18.9095	16.6138	14.1488	16.5083	17.2371	18.3189	8.48	9.61377	9.4391	20.3308	16.7061	10.1024	12.5793	8.43117	11.2332	9.19208	7.97456	12.6996	8.10857	22.5698	23.0719	106.411	28.4775	25.7354	18.2668	23.2438	14.9115	16.8481	15.6053	25.1857	8.27444	6.85999	11.1982	13.5141	6.27639
ENST00000414531.1	RP11-382H24.2	chr9	13021698	13022891	-	ENSG00000138385.9	ENST00000260956.4	SSB	chr2	170655322	170668574	+	FALSE	58.6038	51.5806	36.3229	57.4196	58.4452	60.2946	39.8518	22.2598	26.5763	26.1375	53.3913	41.3513	26.9573	37.1269	21.3358	30.892	27.5061	19.8737	30.501	22.451	48.9925	117.429	68.2211	49.6617	54.758	42.0854	30.2122	39.336	28.5298	39.2433	51.3999	19.9014	15.0674	18.8863	28.6537	12.9204
ENST00000522218.1	IGHVII-30-1	chr14	106798646	106798877	-	ENSG00000224373.2	ENST00000455737.1	IGHV4-59	chr14	107081806	107083725	-	FALSE	0.533182	2.61283	0.403285	2.57989	1.9338	0.171642	0.959514	0	0	0	0	0	0	0	0	0	0	0	0	0	2.98745	0	11.393	4.15252	3.69	0.367463	103.641	0.149672	5.08971	0.173953	7.26588	0.196167	0.0848762	1.04571	1.81508	2.67475
ENST00000445263.1	RP13-204A15.3	chrX	73380895	73382363	-	ENSG00000133606.5	ENST00000255977.2	MKRN1	chr7	140152840	140179369	-	FALSE	41.663	30.4789	29.7321	45.6122	43.7478	56.2763	57.3334	19.2239	24.4912	21.2249	67.6982	54.1031	26.8991	35.1057	18.6781	26.4692	23.9551	17.2121	27.2685	20.8518	41.574	47.1043	51.5631	48.5373	58.5231	49.4461	53.9606	49.0083	40.9332	50.07	55.6711	22.1674	18.299	20.4927	35.4472	13.7488
ENST00000509526.1	RP11-432M8.16	chr5	17649155	17649738	+	ENSG00000064995.12	ENST00000361288.4	TAF11	chr6	34845555	34855866	-	FALSE	43.9374	39.3627	38.7196	46.4006	47.4045	44.5228	49.628	17.8321	20.964	23.2522	53.6111	47.1222	27.7508	30.2319	19.8469	22.6382	25.1541	19.8037	33.5265	20.1259	43.8479	45.4678	65.5104	50.4112	62.2446	51.2044	41.1883	46.1439	38.0311	46.2552	63.4376	21.8446	18.04	24.3079	39.3474	20.1512
ENST00000451170.1	RP11-234P3.4	chrX	51666648	51666836	+	ENSG00000184076.9	ENST00000332801.7	UQCR10	chr22	30163352	30165929	+	FALSE	73.5345	90.0502	157.203	77.2912	85.6969	74.392	101.864	105.009	128.556	121.893	138.552	123.849	130.868	155.507	105.279	105.523	144.033	111.709	96.4788	112.812	77.3822	147.796	139.431	78.9244	78.3419	107.478	115.263	93.4446	102.083	97.0225	90.5042	156.181	198.561	105.207	146.012	77.3997
ENST00000444553.1	PHF2P2	chr13	19520895	19636858	-	ENSG00000197724.6	ENST00000359246.4	PHF2	chr9	96338689	96441865	+	FALSE	35.6818	27.4946	17.3744	41.9783	37.1709	46.0536	42.6005	13.9002	13.4188	14.9787	66.2695	67.7984	16.5829	15.337	14.2131	17.7828	16.0828	12.8807	27.0456	15.5525	37.2262	22.1771	14.8435	65.3975	62.8304	44.0093	25.1627	42.7336	22.7321	40.1989	51.6124	17.7778	13.2078	10.1976	16.8843	7.13939
ENST00000559213.1	RP11-775C24.1	chr15	81409976	81410681	-	ENSG00000136938.7	ENST00000339399.4	ANP32B	chr9	100745643	100778225	+	FALSE	211.098	179.441	94.253	218.931	209.512	259.85	200.56	79.7485	45.9044	59.9256	78.2377	67.428	46.5467	51.566	91.3751	84.0649	52.4045	67.7843	318.955	145.403	201.63	419.225	500.252	232.832	241.562	204.363	160.601	182.264	167.867	166.983	211.103	68.4508	40.304	62.8432	100.485	39.9267
ENST00000419971.1	RP11-78E6.1	chr3	175831490	175832325	-	ENSG00000095209.7	ENST00000374692.3	TMEM38B	chr9	108456825	108538893	+	TRUE	9.14928	5.94511	9.3081	6.38014	8.02971	24.1887	5.1116	3.06423	2.17479	3.13776	4.49322	3.48553	1.73664	2.16919	3.29952	4.18489	3.40035	2.9312	9.32044	4.28748	5.84672	6.43347	8.44651	8.96412	9.67548	4.52472	5.68547	4.32795	2.7847	4.21154	5.68106	9.30729	8.49966	4.29823	7.91183	3.52109
ENST00000510485.1	UGT2A3P7	chr4	70383415	70384120	-	ENSG00000135220.6	ENST00000251566.4	UGT2A3	chr4	69794181	69817509	-	FALSE	0	0	0	0	0	0	0	0	0	0	0	0	0	0	0	0	0	0	0	0	0	0	0.0243322	0.0465597	0	0.0420529	24.3737	0	0	0	0.0374793	0	0	18.0084	5.07229	7.45122
ENST00000515830.1	RP11-753I4.2	chr4	176496019	176497291	+	ENSG00000134007.2	ENST00000256389.2	ADAM20	chr14	70989078	71001732	-	FALSE	0.190692	0.151893	0.117722	0.277901	0.24515	0.230891	0.217374	0.0704099	0.0917138	0.10088	0.662523	0.811942	0.15836	0.12504	0.0925254	0.114799	0.134787	0.0850637	0.106171	0.068959	0.209187	0.106181	0.094724	0.414852	0.534479	0.198198	0.113348	0.202251	0.180132	0.167526	0.321925	0.111055	0.0579723	0.0883432	0.0896521	0.0854586
ENST00000412785.1	RP4-800M22.2	chr1	52627858	52628698	-	ENSG00000164548.6	ENST00000538367.1	TRA2A	chr7	23545078	23571595	-	FALSE	61.6053	64.1639	54.5085	61.3416	65.7127	60.8133	80.3726	35.508	35.2395	43.0346	109.031	86.0504	35.3063	43.6612	37.3097	51.3727	44.4381	33.4511	61.9406	37.6268	68.7399	71.4458	103.095	111.586	122.117	75.0649	58.6245	68.6789	74.5337	66.2238	111.859	28.5396	17.3848	30.2678	62.9586	25.5064
ENST00000543705.1	RP11-172C16.2	chr11	114383428	114384153	-	ENSG00000204361.5	ENST00000375475.4	FAM55B	chr11	114549200	114579362	+	FALSE	0.124288	0.0827408	0.0335388	0.0850458	0.100801	0.211616	0.107371	0.0356391	0.0405755	0.0439539	0.0296496	0.0390594	0.052462	0.0412573	0.0381124	0.0544386	0.0501782	0.0314128	0.0759527	0.0509634	0.113038	0.0333963	0	0.35521	0.286095	0.199445	3.70121	0.150166	0.0491015	0.123453	0.0646925	0.0658339	0.0267279	0.0405276	0.0407603	0
ENST00000438481.1	RP11-331N16.1	chr1	243138307	243138386	+	ENSG00000229117.4	ENST00000501597.3	RPL41	chr12	56510374	56511616	+	FALSE	593.888	592.375	496.978	565.469	596.322	638.134	643.936	226.695	223.335	165.665	260.161	243.59	222.36	237.65	147.223	226.818	220.464	139.245	214.403	245.052	699.945	860.766	1084.87	883.778	838.754	611.961	508.146	613.962	654.855	546.298	731.025	256.02	168.87	271.8	365.388	216.257
ENST00000551090.1	RP11-603K19.1	chr12	93251855	93253049	+	ENSG00000168906.7	ENST00000306434.3	MAT2A	chr2	85766288	85772403	+	FALSE	173.322	200.688	133.765	246.718	261.007	288.354	284.989	59.4806	57.7307	89.0224	177.324	194.584	89.0322	79.6873	64.3602	81.7632	79.9263	64.1617	117.802	75.4927	162.835	244.866	194.126	227.006	228.518	208.981	150.864	186.689	143.399	172.701	312.78	88.0563	69.4414	84.1702	89.7919	44.336
ENST00000525553.1	RP11-644A8.1	chr11	56507655	56508572	+	ENSG00000174914.1	ENST00000312153.1	OR9G1	chr11	56467864	56468781	+	FALSE	0	0	0	0	0	0	0	0	0	0	0	0	0	0	0	0	0	0	0	0	0	0	0	0	0	0	0	0	0	0	0	0	0	0	0	0
ENST00000452855.1	TATDN2P3	chr13	23817659	23821323	+	ENSG00000157014.5	ENST00000287652.4	TATDN2	chr3	10289707	10322900	+	FALSE	23.8998	22.3297	18.4942	29.1702	26.4756	26.2626	26.5766	16.7438	20.3799	18.1191	32.6239	31.4335	25.5424	26.2434	15.6196	15.3818	20.1746	15	16.4762	12.7197	25.3821	28.6115	32.8807	41.0487	41.6233	23.3912	20.5364	24.9695	24.5348	23.7913	30.4666	12.462	8.13635	12.8027	19.8848	8.29017
ENST00000520744.1	MRPL9P1	chr8	77515475	77516087	-	ENSG00000143436.6	ENST00000368830.3	MRPL9	chr1	151732119	151736040	-	FALSE	61.3516	50.4851	40.7128	61.7936	61.1207	67.5431	59.8586	24.7048	31.2939	30.0641	64.3771	57.7724	39.8959	46.9388	24.3942	34.5759	32.5984	23.6781	34.4201	27.1971	62.5812	88.4486	103.863	67.1567	68.6585	61.3298	47.4267	58.2178	48.9098	58.5014	63.8549	23.8087	21.4136	33.2052	49.0774	19.495
ENST00000413827.1	RP4-560B9.5	chr1	171720683	171721165	-	ENSG00000100191.4	ENST00000266086.4	SLC5A4	chr22	32614465	32651328	-	FALSE	1.30709	1.12175	0.299089	0.503104	0.819271	0.438295	0.741456	0.246984	0.32847	0.291908	0.244274	0.362782	0.564847	0.400385	0.307693	0.417961	0.253373	0.238638	0.455368	0.36715	1.6848	0.0292948	0	1.66851	1.85235	0.266049	0.199066	0.476566	0.391905	0.340439	1.27199	0.537055	0.167111	0.666734	0.747471	0.110211
ENST00000318353.2	CTAGE10P	chr13	50464727	50467134	+	ENSG00000212710.2	ENST00000391403.2	CTAGE1	chr18	19993573	19997878	-	FALSE	0	0.0190027	0.0154414	0.0516692	0.0316466	0.0166709	0	0	0	0	0	0	0	0	0	0	0	0	0	0	0.00761295	0.0102323	0.0098751	0.0175001	0.0129597	0	0.00864246	0	0.0103963	0	0.026596	0.037925	0	0.0115418	0	0.0241142
ENST00000425115.1	RP11-348P10.1	chr3	44750803	44752378	-	ENSG00000171150.7	ENST00000306503.5	SOCS5	chr2	46926091	46990268	+	FALSE	20.9179	16.7877	12.6086	21.2292	21.9448	23.4009	16.3622	5.32304	6.37186	5.41911	41.6517	24.2785	6.23505	10.2515	5.41344	7.41038	5.81033	4.75181	11.9826	6.32745	19.1527	39.2628	7.53705	25.681	24.1987	17.3416	9.98358	18.0425	7.36964	18.8712	22.4168	8.87799	5.39146	4.82036	9.76884	3.97979
ENST00000531132.1	TFAMP2	chr11	109777730	109778467	-	ENSG00000108064.6	ENST00000487519.1	TFAM	chr10	60144782	60158981	+	TRUE	11.3137	11.8605	11.9632	8.44668	9.36315	9.64328	11.9929	4.14302	4.82485	5.1136	15.7296	11.2784	4.94497	6.81855	4.0379	5.73463	4.82835	4.09024	5.81263	4.57669	12.5425	21.0986	41.9539	11.4529	12.8432	10.575	10.3409	9.71647	9.98769	9.65442	14.7319	4.63497	4.75357	6.01524	9.80202	6.57786
ENST00000417888.1	CTGLF8P	chr10	46717127	46733073	-	ENSG00000188234.8	ENST00000448048.2	AGAP4	chr10	46321042	46342921	-	FALSE	4.49951	3.58237	4.24766	4.59124	4.40338	3.91284	5.72352	2.19758	2.89451	3.01484	15.0139	15.2314	4.60509	3.86495	2.4347	3.41875	3.62339	2.52283	3.08904	2.12136	4.83935	3.2187	5.00929	7.64057	9.47865	5.39298	4.40866	4.66534	3.24049	4.32636	7.17938	2.02564	1.33317	3.29719	3.60838	2.17114
ENST00000422499.1	RP11-120E5.2	chr9	65978720	65979683	-	ENSG00000157869.10	ENST00000330852.5	RAB28	chr4	13369348	13485989	-	TRUE	21.796	20.967	14.3311	25.2383	24.0838	23.6762	20.088	17.3298	17.6296	17.4317	26.2481	24.031	16.3821	19.4106	15.1272	22.3874	19.0828	15.4846	26.4527	20.1103	22.1037	19.1252	21.8606	29.8483	31.9772	27.139	17.0369	23.4301	13.0287	22.3397	33.6338	13.4645	10.108	10.1785	17.6941	5.40206
ENST00000445106.1	MRPS16P	chr20	57688279	57688686	+	ENSG00000182180.9	ENST00000416782.2	MRPS16	chr10	75006510	75012390	-	TRUE	39.2732	38.1879	53.9169	35.8942	37.1112	34.5811	42.0664	17.756	20.9475	19.1798	28.0303	27.3141	22.6807	27.0851	15.446	22.0386	20.3726	15.311	24.8323	19.6269	39.5473	87.9175	88.3073	37.4163	40.466	38.704	38.5722	36.7246	45.8893	39.8696	40.6905	30.2094	32.364	27.381	39.8505	25.1208
ENST00000506035.1	CTB-179I1.2	chr4	78271526	78272360	-	ENSG00000163530.4	ENST00000478945.1	DPPA2	chr3	109012635	109035364	-	FALSE	0	0	0	0	0	0	0	0	0	0	0	0	0	0	0	0	0	0	0	0	0	0	0	0	0	0	0	0	0	0	0	0	0	0.036591	0.130969	0
ENST00000433398.1	RPL35P5	chr7	66071725	66072094	-	ENSG00000136942.9	ENST00000348462.3	RPL35	chr9	127620163	127624240	-	TRUE	1220.91	1193.94	719.4	1030.3	1093.49	1093.29	1128.06	509.002	414.939	378.072	506.71	439.635	376.332	406.399	392.698	488.005	481.301	368.52	584.949	504.928	1327.37	1768.42	2429.02	1812.98	1628.91	1155.87	832.351	1056.9	1401.18	991.331	1357.74	434.142	321.646	505.815	778.28	443.07
ENST00000554987.1	RP11-736L22.1	chr14	43769466	43769798	+	ENSG00000153187.11	ENST00000444376.2	HNRNPU	chr1	245014468	245027844	-	TRUE	75.8591	79.5089	62.2799	89.1284	85.4843	98.2742	93.228	33.1098	34.2147	38.7401	129.258	111.853	38.6509	44.3769	33.5972	40.1289	42.6201	32.6224	52.517	35.9694	77.8698	104.748	141.982	115.127	111.44	80.2258	61.0401	80.0409	59.859	77.0779	114.323	35.6514	23.2363	31.7196	64.6452	24.8223
ENST00000423595.1	AC019178.3	chr2	190781980	190782484	-	ENSG00000147601.7	ENST00000276602.6	TERF1	chr8	73921099	73960357	+	FALSE	17.8191	14.6186	14.9958	23.817	23.6671	27.8064	23.4167	9.37759	10.9399	10.5985	32.9009	28.7013	10.5432	14.0375	10.2494	11.9836	11.2159	8.64228	15.3035	9.84368	17.2101	17.7734	13.1426	23.9919	23.7149	17.2811	10.2122	19.1478	9.3478	15.9866	22.9057	8.03895	5.0139	8.93113	9.70722	5.084
ENST00000489238.1	RP11-118N24.2	chr3	94654604	94654964	-	ENSG00000164091.7	ENST00000296490.3	WDR82	chr3	52288437	52312659	-	FALSE	69.5166	58.5066	51.7822	70.2766	67.9	75.1962	77.4801	35.3633	48.2033	41.7467	137.84	88.8032	45.7052	70.2639	33.321	45.4369	46.3976	31.9864	40.1468	29.0331	63.1882	94.2846	80.034	89.5094	94.4496	73.1854	52.1035	76.2006	65.805	79.757	85.5567	33.8106	26.9548	20.6112	31.3577	16.1401
ENST00000517443.1	IGKV2-38	chr2	89609655	89609901	-	ENSG00000259667.1	ENST00000557851.1	AC233264.4	chr2	89901502	89911467	+	FALSE	NA	NA	NA	NA	NA	NA	NA	NA	NA	NA	NA	NA	NA	NA	NA	NA	NA	NA	NA	NA	NA	NA	NA	NA	NA	NA	NA	NA	NA	NA	NA	NA	NA	NA	NA	NA
ENST00000434628.1	AC112220.2	chr3	33768742	33769096	-	ENSG00000185885.10	ENST00000528780.1	IFITM1	chr11	313506	315272	+	FALSE	425.469	364.947	64.6299	151.327	238.988	178.955	188.822	34.6968	32.6427	43.7823	21.8409	24.4355	39.6277	35.4691	42.3052	40.9068	30.804	48.2826	71.4837	59.0917	353.42	170.162	764.233	482.702	682.08	128.562	142.834	181.684	95.3923	169.6	596.263	131.044	86.9387	109.9	150.187	53.4943
ENST00000548728.1	RP11-13A1.2	chr12	89421534	89422299	+	ENSG00000140941.6	ENST00000268607.5	MAP1LC3B	chr16	87425406	87438385	+	FALSE	93.7838	73.6459	52.3004	65.2822	65.733	76.6627	54.6546	48.6071	66.6673	50.1544	166.97	119.247	62.3012	94.5669	48.0417	66.7832	49.0574	44.1011	89.6252	69.3891	72.7978	73.7173	34.515	50.5304	51.6345	47.8851	35.2458	48.3775	30.5751	49.5719	62.8042	42.7536	36.9744	31.1777	37.9658	13.779
ENST00000391782.2	AL590762.11	chrX	70639933	70640364	-	ENSG00000100836.6	ENST00000556821.1	PABPN1	chr14	23790752	23794507	+	TRUE	141.803	137.003	151.172	159.681	155.081	147.633	192.229	101.255	118.42	112.027	342.603	333.282	141.121	142.001	107.912	124.975	117.1	98.24	131.962	103.165	154.24	144.289	182.431	203.424	264.873	210.897	149.583	182.442	134.986	168.918	310.782	74.4747	49.0581	117.939	145.03	88.7936
ENST00000518475.1	IGLV3-13	chr22	23104787	23105009	+	ENSG00000211673.2	ENST00000390319.2	IGLV3-1	chr22	23222886	23223576	+	FALSE	0.833405	4.35318	0.723396	3.26283	3.8049	0.203595	1.42814	0.0206827	0	0	0	0.139071	0.0591065	0	0.0549961	0	0	0.0393701	0	0	6.30397	0	4.99756	13.1922	21.7006	0.51339	185.455	0.230037	14.8084	0.266314	12.4342	0.316155	0.18582	2.23688	4.14143	6.12333
ENST00000415975.1	OR11M1P	chr12	49021671	49022565	+	ENSG00000198283.2	ENST00000360374.2	OR5B21	chr11	58274648	58275578	-	FALSE	0	0	0	0	0	0	0	0	0	0	0	0	0	0	0	0	0	0	0	0	0	0.0704885	0.192742	0	0	0	0	0	0	0	0	0	0	0	0	0
ENST00000407121.1	RP1-199J3.5	chr6	100023588	100024332	+	ENSG00000149273.8	ENST00000524851.1	RPS3	chr11	75110587	75116038	+	FALSE	365.196	387.111	221.841	382.755	364.193	368.636	464.172	98.7468	74.5814	94.3732	167.359	144.082	71.2024	77.8158	79.1564	94.5905	117.709	85.1084	162.864	108.466	474.784	766.492	932.229	740.42	728.652	375.249	344.584	345.905	503.124	314.914	567.271	144.238	92.4253	132.474	194.454	101.314
ENST00000432731.1	RP11-498A13.1	chr1	111390702	111391563	-	ENSG00000148572.9	ENST00000277746.6	NRBF2	chr10	64893050	64914783	+	FALSE	29.3588	29.0478	13.2829	17.6673	21.6626	17.8901	17.5661	7.59525	10.1284	8.14864	17.7947	15.8816	13.8848	17.6828	8.85381	10.7448	8.9454	6.99371	16.1719	10.145	28.0114	45.2712	41.9076	24.2507	26.5006	18.0618	18.4247	15.7518	20.581	15.6582	21.2509	9.1564	5.73103	9.46322	11.2285	29.0568
ENST00000443295.1	AC079305.9	chr2	178093919	178094234	-	ENSG00000205981.2	ENST00000479269.1	DNAJC19	chr3	180702353	180707306	-	TRUE	30.9108	27.6763	45.999	40.061	40.0837	46.4005	35.0344	23.3236	28.5054	25.881	24.3585	22.0615	26.7965	36.0492	21.1969	29.1179	28.0483	21.4178	27.2866	24.0829	32.7406	32.3256	31.6351	38.0469	38.3285	38.3431	24.4454	37.3794	22.4814	35.2781	40.7963	27.1556	31.2603	25.0763	45.6652	23.5753
ENST00000413701.1	RP4-635A23.4	chr1	185249976	185250954	+	ENSG00000103035.4	ENST00000219313.3	PSMD7	chr16	74330673	74344205	+	FALSE	72.8632	55.4799	62.2936	69.7299	66.6831	90.1162	74.6834	25.6089	32.6892	29.3431	48.8956	45.3251	42.5645	48.6954	23.3054	30.8816	30.7596	24.4522	43.9882	28.9057	58.736	116.042	105.305	54.6275	50.5851	73.7916	48.9496	64.774	73.793	71.0436	55.3477	47.4587	49.2969	26.2482	31.3906	20.3648
ENST00000441264.1	YBX1P9	chr1	226505716	226506394	-	ENSG00000065978.12	ENST00000318612.7	YBX1	chr1	43148112	43168023	+	FALSE	642.469	566.359	245.066	679.82	734.147	912.655	672.38	106.407	86.614	101.565	196.925	178.64	79.5161	84.1175	104.867	110.391	93.7528	97.1201	221.794	140.385	495.482	1200.46	1272.75	530.232	520.631	770.964	479.026	699.075	386.041	735.755	540.238	461.896	394.837	222.63	323.152	122.285
ENST00000394662.2	GBP1P1	chr1	89875878	89891802	+	ENSG00000117228.8	ENST00000370473.4	GBP1	chr1	89518002	89531043	-	FALSE	24.0842	24.7954	6.55819	21.8498	22.2066	17.9961	18.9922	2.36776	1.74025	3.04755	1.35147	1.95029	2.10547	1.66815	2.61325	3.27861	1.92026	2.39991	5.50228	3.90067	20.6693	18.0572	31.2972	34.3026	26.4328	26.1009	15.6382	19.2509	7.41968	18.0692	31.5302	5.84105	2.83992	6.70458	10.4179	12.3716
ENST00000526053.1	RP11-163O19.10	chr11	49893378	49895619	-	ENSG00000182053.8	ENST00000332682.7	AC084851.1	chr11	49050504	49059579	+	FALSE	0	0	0	0	0	0	0	0	0	0	0	0	0	0	0	0.0123904	0	0	0	0	0	0	0	0	0	0	0	0	0	0	0	0	0	0	0	0
ENST00000444924.1	AC008268.2	chr2	96457968	96465914	+	ENSG00000186281.8	ENST00000359548.4	GPAT2	chr2	96687694	96700664	-	FALSE	5.8016	8.09035	0.629693	3.37904	4.36166	2.49268	3.04684	1.1302	1.06235	3.49617	1.04056	1.10347	1.75223	1.57731	0.921617	0.972915	2.07141	2.14048	2.19648	1.08116	7.02478	4.26424	0.753612	2.87741	3.48153	3.26167	2.49544	4.76098	0.973994	5.54495	4.49777	1.81447	3.95182	0.81789	1.15498	0.488821
ENST00000422642.1	RP11-14C22.4	chr10	30960495	31006195	+	ENSG00000197321.8	ENST00000375400.3	SVIL	chr10	29746267	30024733	-	FALSE	27.0314	18.3052	11.1648	187.594	114.67	168.821	180.922	1.43973	1.4898	1.53972	1.54834	2.4445	1.90155	1.46208	1.34681	1.89581	1.53144	1.41177	4.52425	1.85269	32.9207	15.6747	0.624622	48.0804	62.3009	406.918	105.978	244.994	43.8107	284.3	91.2217	57.578	50.7	7.06653	10.2138	3.51832
ENST00000431883.1	AK3P3	chr7	23168797	23169460	+	ENSG00000147853.10	ENST00000381809.3	AK3	chr9	4711155	4741318	-	FALSE	54.7552	44.294	49.969	43.4978	47.4153	45.3778	49.8345	24.2042	22.8009	28.7884	35.4346	32.82	22.5762	25.5599	18.5924	25.8592	26.234	22.9728	31.857	31.4412	47.6064	45.7264	36.8693	59.4155	52.0513	48.9712	44.3059	46.5773	43.8984	49.0592	51.8465	36.468	35.5768	35.0296	63.349	43.1084
ENST00000542491.1	RP11-313F23.2	chr12	34315397	34315903	+	ENSG00000188163.6	ENST00000484720.1	FAM166A	chr9	140139604	140142202	-	FALSE	1.47105	0.90228	0.812238	0.276506	0.432745	0.135146	0.128415	0.19135	0.273352	0.218245	1.4637	1.66293	0.438094	0.30044	0.163514	0.231715	0.236592	0.176944	0.171491	0.125239	1.19053	0.0586915	0.104296	0.351364	0.792267	0.221784	0.260669	0.153602	0.175898	0.11274	0.74245	0.0809763	0.0390403	1.27757	1.09308	1.48969
ENST00000526321.1	OR4A50P	chr11	55243419	55243904	+	ENSG00000181961.2	ENST00000314721.2	OR4A16	chr11	55110627	55111707	+	FALSE	0	0	0	0	0	0	0	0	0	0	0	0	0	0	0	0	0	0	0	0	0	0	0	0	0	0	0	0	0	0	0	0	0	0	0	0
ENST00000377712.2	AC092653.5	chr2	73927754	73928432	-	ENSG00000144035.3	ENST00000272425.3	NAT8	chr2	73867959	73869520	-	FALSE	0.12905	0.0986835	0.353817	0.197269	0.195347	0.28067	0.247564	0.110959	0.130489	0.226429	0.322423	0.487403	0.262842	0.194325	0.139375	0.220302	0.315502	0.118236	0.213786	0.110312	0.265506	0	0.0288023	0.500893	0.829569	0.243887	0.315555	0.181587	0.0495986	0.186051	0.622511	0.094142	0.025773	199.803	118.368	34.2564
ENST00000508758.1	RP11-492O8.1	chrX	36737991	36738294	+	ENSG00000250349.3	ENST00000465127.1	RP5-972B16.2	chrX	37208583	38546928	+	FALSE	NA	NA	NA	NA	NA	NA	NA	NA	NA	NA	NA	NA	NA	NA	NA	NA	NA	NA	NA	NA	NA	NA	NA	NA	NA	NA	NA	NA	NA	NA	NA	NA	NA	NA	NA	NA
ENST00000509113.1	CTD-2533K21.1	chr5	26670443	26670590	-	ENSG00000140905.4	ENST00000315467.3	GCSH	chr16	81115566	81130008	-	TRUE	6.91173	6.93479	4.70822	5.16351	5.53897	6.14576	6.92125	13.0554	10.7831	11.7326	7.99642	7.3533	9.93098	11.5923	11.8862	12.9084	11.2796	11.9254	20.7327	16.5885	7.03548	9.13402	8.42542	6.43177	7.19661	5.00033	3.6124	4.47364	3.8122	4.41854	6.61809	3.57557	4.77992	7.2723	6.82375	9.99015
ENST00000421750.1	TRAPPC2P4	chrY	28050665	28053397	+	ENSG00000196459.8	ENST00000519885.1	TRAPPC2	chrX	13733956	13752694	-	TRUE	9.49538	7.22292	7.03114	13.8425	12.7488	12.346	15.3531	9.13139	11.7983	10.8301	33.057	26.3814	11.492	15.8218	9.79513	12.8367	12.8398	8.35693	9.85573	7.61254	10.317	8.54929	15.6722	20.8822	19.1423	16.7598	11.1673	12.9477	10.3302	14.3506	17.9095	4.03138	2.46739	6.11427	8.90978	4.90027
ENST00000512074.1	CTC-534B23.1	chr5	84845227	84845770	+	ENSG00000106244.8	ENST00000350498.3	PDAP1	chr7	98992586	99006452	-	FALSE	84.3115	70.7147	70.7695	110.298	98.8379	113.029	88.6885	40.9035	50.3985	39.7789	84.1131	73.9786	54.4691	64.4212	39.2447	47.5832	42.4473	36.6721	54.1912	43.7106	78.209	152.235	130.49	97.2781	97.9927	101.722	66.9102	100.244	91.4909	102.82	89.5576	49.5532	44.3581	40.003	59.5896	31.8027
ENST00000426049.1	C1DP1	chr10	32800264	32800665	-	ENSG00000197223.7	ENST00000410067.3	C1D	chr2	68269788	68290157	-	FALSE	12.4112	11.3877	11.9417	15.7722	14.121	15.8075	10.5281	6.03837	7.6084	6.23949	11.2704	9.25269	7.9205	11.0445	5.18773	7.45562	7.24377	5.24371	8.73376	5.99221	12.4006	16.4233	22.0534	14.6163	12.6671	11.0756	8.95165	11.1761	8.77986	10.149	13.8198	5.87827	5.1299	8.75862	13.504	7.22304
ENST00000442572.1	RP11-57I17.3	chr1	207831799	207832487	+	ENSG00000170779.10	ENST00000392590.3	CDCA4	chr14	105476273	105487397	-	FALSE	6.38526	5.33302	3.1846	5.52601	5.34789	5.28626	6.56402	0.883551	0.925795	1.09709	3.9126	3.83195	1.16175	1.17662	0.932526	1.14886	1.08691	0.987025	1.81256	1.06849	6.88525	22.5875	55.9018	9.46037	9.73838	6.76658	5.94201	5.46695	22.2738	5.42643	7.93295	1.79781	1.18587	1.73521	3.55281	1.41939
ENST00000380194.3	RP11-78H18.2	chr9	117607874	117610865	+	ENSG00000112739.11	ENST00000337659.6	PRPF4B	chr6	4021560	4062141	+	FALSE	38.7239	31.327	26.483	33.9791	34.2048	37.8232	40.5027	8.52029	9.09676	11.0909	44.5004	43.8346	11.3975	12.4204	9.49676	11.4759	11.3003	8.91321	15.9109	10.1286	37.8774	41.6383	46.7283	53.1848	53.1341	40.8515	32.8498	37.7571	30.8844	35.5535	56.0593	14.654	10.2052	14.4477	24.6378	12.1334
ENST00000455730.2	LDHBP1	chr13	113930931	113932049	+	ENSG00000111716.8	ENST00000350669.1	LDHB	chr12	21788276	21810776	-	TRUE	435.051	398.926	409.089	303.242	315.546	364.091	470.536	367.162	472.822	428.355	531.25	489.257	508.023	594.142	294.619	456.557	447.666	380.635	383.889	476.937	293.28	738.488	1127.89	339.895	376.903	370.519	227.756	413.357	140.54	410.725	364.696	596.174	873.758	622.262	786.406	11.9977
ENST00000441051.1	RP11-710N8.2	chr1	116107222	116108053	+	ENSG00000198791.7	ENST00000361272.4	CNOT7	chr8	17086737	17104387	-	FALSE	13.6056	12.5828	13.7898	16.12	16.5637	18.3588	15.9791	11.7467	14.081	11.6986	42.6537	33.8259	12.8208	19.1222	10.0522	15.5006	14.0644	8.73298	12.9673	9.74723	14.2981	25.0954	26.6904	17.6143	18.556	14.354	11.8202	12.9973	11.4627	12.8558	17.8691	7.24129	5.37195	8.81786	11.545	6.10203
ENST00000483273.1	RP11-169K16.7	chr1	16133869	16134144	-	ENSG00000173660.7	ENST00000311672.5	UQCRH	chr1	46769303	46782448	+	FALSE	197.589	249.054	137.351	215.406	215.138	221.846	237.968	202.44	298.183	213.01	476.181	364.014	285.037	420.546	185.09	253.819	264.795	178.269	170.896	214.577	206.171	476.561	692.671	249.613	241.723	269.126	272.347	231.09	303.272	228.889	197.353	443.479	517.89	205.296	352.196	77.1672
ENST00000429424.1	AC016700.4	chr2	70329683	70329994	+	ENSG00000171421.7	ENST00000382647.6	MRPL36	chr5	1798501	1799952	-	FALSE	23.011	23.4196	27.7537	23.0724	24.5664	23.0121	22.6169	11.4237	14.8391	14.1352	17.3499	15.9845	15.3194	17.8866	11.8006	15.1998	14.6998	12.4187	16.1208	13.8785	23.3595	55.917	53.537	21.511	23.5063	28.2187	20.027	25.9559	24.9078	28.4172	26.3719	15.3627	18.0231	15.3433	29.3379	17.0114
ENST00000436315.1	RP11-274B18.3	chr9	71224041	71226893	+	ENSG00000111817.11	ENST00000452085.2	DSE	chr6	116601283	116759440	+	TRUE	24.9884	22.4543	6.47868	13.3304	15.8827	15.772	11.4313	1.11113	1.13859	1.69749	1.48393	1.6789	1.43479	1.36183	1.27172	1.46824	1.27906	1.51444	2.30477	1.61285	15.7367	45.2791	19.8007	15.0597	14.398	7.23985	5.67219	9.26379	7.22618	8.15059	18.7327	6.06359	1.8578	3.02573	5.25622	2.24606
ENST00000422823.1	RP11-416N13.1	chr7	64196311	64197121	-	ENSG00000197965.7	ENST00000359523.2	MPZL1	chr1	167691187	167761156	+	FALSE	51.136	65.7391	28.1083	58.7771	59.3802	44.2458	53.4131	10.6913	10.8246	11.0599	16.975	16.4226	10.076	11.033	10.314	14.4461	10.6884	9.60678	12.0426	13.6452	56.886	94.9167	22.7802	65.6699	62.8569	39.7859	37.6384	59.949	44.3298	55.2936	78.2882	26.4945	10.2342	14.2644	24.3357	7.53548
ENST00000438434.1	RP5-857K21.12	chr1	610240	610563	+	ENSG00000166272.12	ENST00000448841.1	C10orf26	chr10	104503727	104575997	+	FALSE	54.4277	52.8797	56.8983	60.8255	64.9853	67.3272	36.0846	14.2856	16.6061	18.4064	17.7459	18.0542	17.7159	18.1879	13.3016	18.402	18.7291	16.0181	21.439	16.0516	46.8721	53.8577	23.0166	53.6146	72.1096	49.3008	30.0364	58.575	30.6239	53.2972	56.445	21.6294	12.3595	20.5319	28.6412	25.5859
ENST00000543442.1	RP11-512G13.1	chr12	67659622	67660746	-	ENSG00000204007.2	ENST00000371763.1	GLT6D1	chr9	138515502	138531386	-	FALSE	0	0	0	0	0	0	0	0.00707678	0.0162088	0	0	0	0	0.0288788	0.0331943	0	0	0	0	0	0	0	0	0	0	0	0	0	0	0	0	0	0	0	0	0
ENST00000533579.1	OR4A19P	chr11	49941864	49942966	-	ENSG00000237388.2	ENST00000446524.1	OR4A47	chr11	48510269	48511332	+	FALSE	0	0	0	0	0	0	0	0	0	0	0	0	0	0	0	0	0	0	0	0	0	0	0	0	0	0	0	0	0	0	0	0	0	0	0	0
ENST00000507474.1	AC073869.3	chr2	132085749	132088430	-	ENSG00000079482.10	ENST00000540071.1	OPHN1	chrX	67266504	67653369	-	TRUE	7.02304	4.46215	3.57911	4.09797	4.04422	4.24438	4.93438	8.38205	9.44318	8.44727	8.96658	8.71971	9.31281	8.73929	5.81113	6.68167	10.0261	6.23379	3.45792	5.56167	6.6698	3.50972	0.026138	17.316	16.1939	5.56286	3.233	5.53625	3.16354	4.81973	6.39983	1.89193	1.32586	2.03509	2.79144	0.253079
ENST00000434334.1	AC013733.5	chr2	182559169	182559627	+	ENSG00000150459.6	ENST00000382533.4	SAP18	chr13	21714653	21723221	+	FALSE	72.3081	59.5391	61.9731	89.5407	91.6332	109.778	75.7262	80.3339	78.2451	67.4576	87.8994	69.1935	62.8348	85.6422	78.9657	102.175	71.4866	66.1011	191.159	110.774	67.1859	77.6465	69.1423	82.199	80.0109	84.7325	56.3155	79.1739	58.4534	80.3464	76.5347	46.3729	40.4506	52.5196	73.5394	29.2174
ENST00000521633.1	RP11-267M23.5	chr8	95602343	95602487	+	ENSG00000086015.13	ENST00000432341.1	MAST2	chr1	46269285	46501329	+	FALSE	27.2006	17.6848	12.4513	50.9343	38.0692	41.8729	68.0966	10.2263	14.509	8.73427	26.2603	27.4408	18.0487	16.7195	9.4446	17.7942	9.53247	6.93607	15.4584	13.8151	28.8099	26.9209	13.7258	71.681	96.1725	49.0626	44.7181	71.3568	15.9677	68.1975	48.7169	35.4591	32.7417	9.22988	10.7248	10.0046
ENST00000530880.1	OR4A21P	chr11	55277217	55278147	+	ENSG00000181903.3	ENST00000314259.3	OR4C6	chr11	55432614	55433671	+	FALSE	0	0	0	0	0	0	0	0	0	0	0	0	0	0	0	0	0	0	0	0	0	0	0	0	0	0	0	0	0	0	0	0	0	0	0	0
ENST00000443361.1	RALGAPA1P	chr9	108282409	108288640	+	ENSG00000174373.10	ENST00000389698.3	RALGAPA1	chr14	36007558	36278432	-	TRUE	7.81954	6.55917	7.65917	9.83611	9.63662	12.3942	9.64185	3.54374	4.26005	4.18731	14.8615	14.6081	5.728	6.00776	4.17396	5.68425	4.21903	3.41755	7.56396	4.24785	8.16726	3.89152	5.05234	12.8633	13.052	9.054	7.59388	8.8679	6.98455	8.2693	11.6516	3.31686	2.18443	2.89192	4.70482	2.33066
ENST00000546055.1	RP11-667M19.7	chr11	113662188	113662474	+	ENSG00000176809.5	ENST00000334962.5	LRRC37A3	chr17	62850482	62859703	-	FALSE	2.3457	1.89572	1.63119	2.79572	3.0371	2.72502	2.29028	2.86795	3.62037	3.57876	8.7022	8.31394	4.60719	4.24005	2.98339	5.85922	4.21864	2.66669	2.44296	2.63269	2.74961	1.27058	0.438695	3.24787	4.02027	2.0258	1.28895	2.13427	1.39828	1.7989	4.22892	0.921133	0.382918	3.86618	4.68922	0.809016
ENST00000540201.1	RP11-613F22.5	chr11	18511790	18512502	-	ENSG00000166913.8	ENST00000353703.4	YWHAB	chr20	43514317	43537173	+	FALSE	201.426	170.46	142.022	233.56	217.371	242.519	183.879	130.568	194.411	130.543	279.146	207.628	192.573	301.126	139.055	157.984	171.232	102.291	125.005	103.309	167.388	273.349	232.974	182.648	162.67	143.929	145.94	154.2	190.129	170.038	160.394	67.9558	52.372	87.2278	130.793	36.1955
ENST00000318548.6	RP11-198M6.2	chr10	121756598	121757221	-	ENSG00000196531.6	ENST00000546392.1	NACA	chr12	57106288	57119138	-	FALSE	177.001	151.027	104.496	156.421	158.651	186.307	175.571	62.0361	57.1184	54.612	133.47	114.279	55.8423	63.2044	51.6042	63.6221	66.8685	49.0522	96.7034	64.6286	184.059	197.473	254.656	236.581	228.407	175.793	108.531	150.638	160.799	142.009	192.556	107.125	89.5952	70.7447	111.507	43.9012
ENST00000518897.1	TMCC1P1	chr8	106207218	106209197	-	ENSG00000172765.12	ENST00000393238.3	TMCC1	chr3	129366635	129599309	-	FALSE	11.0885	8.56483	7.26171	9.64333	9.19805	12.6412	11.1384	5.87271	6.23346	6.542	23.0488	17.284	6.71818	8.6324	6.18294	7.03322	7.03541	5.51016	11.3933	7.1016	10.354	5.94914	6.47076	12.7256	13.7781	10.38	6.02658	8.78786	8.65067	9.39344	10.6955	5.89801	4.17336	4.36674	4.95707	5.93243
ENST00000474255.1	TMED10P2	chr3	128256863	128257474	+	ENSG00000170348.4	ENST00000303575.4	TMED10	chr14	75598173	75643334	-	FALSE	103.625	104.13	98.1484	165.524	156.472	141.677	110.323	40.4546	39.7286	46.6831	47.2576	42.1146	38.8628	48.7051	41.5486	52.9581	46.7542	38.7724	84.8714	46.3631	116.077	187.74	103.769	181.905	183.947	87.9888	80.7679	82.1793	105.723	76.9587	159.182	75.6442	46.292	43.2156	61.55	61.0642
ENST00000517431.1	CTD-2547L16.3	chr8	17946078	17947196	-	ENSG00000163322.9	ENST00000506553.1	FAM175A	chr4	84383162	84406708	-	FALSE	4.72962	2.94782	2.196	3.70641	3.50822	4.81009	4.15703	0.588408	0.615832	0.664616	1.64125	1.41485	0.637371	0.775273	0.595904	0.825666	0.644601	0.505983	1.10558	0.734194	3.57967	5.58926	3.7316	7.91689	7.1035	3.48911	2.20216	2.8303	1.95183	2.62612	4.94916	0.936702	0.58807	1.46788	1.88464	0.381851
ENST00000411687.1	GS1-257G1.1	chrX	14262504	14263050	+	ENSG00000170035.9	ENST00000410114.1	UBE2E3	chr2	181845100	181927756	+	FALSE	56.9162	39.3964	33.9143	54.6518	49.8644	58.0338	48.589	29.1661	37.901	28.5458	64.8652	54.0405	46.7829	58.3667	36.2718	36.0625	35.1782	23.623	41.1605	30.4028	51.1331	80.5595	37.2769	57.129	58.7991	37.0871	34.6958	33.964	34.5569	30.4919	43.6643	23.3108	17.0509	30.7203	42.0137	16.3703
ENST00000454958.1	TAF9P2	chrY	20438493	20439381	-	ENSG00000085231.9	ENST00000380822.4	TAF9	chr5	68646811	68665369	-	FALSE	23.8751	25.6222	26.1771	24.2054	25.7964	27.7339	22.7275	16.2334	18.5886	18.1184	27.0199	21.9521	17.841	22.3466	15.5541	17.5633	19.1054	14.9817	19.4588	14.6282	24.1956	31.39	43.8401	22.2328	21.8992	25.1778	18.5792	22.1818	14.5743	21.435	25.7159	11.4116	10.792	16.0787	28.2868	11.8239
ENST00000443208.1	RP11-153K11.6	chr10	70020314	70021256	+	ENSG00000171345.8	ENST00000361566.3	KRT19	chr17	39679869	39684560	-	FALSE	3.09963	101.544	3.87456	13.5869	3.02413	2.28444	141.499	0.873829	1.03246	1.81189	34.5379	34.3641	1.21919	0.986535	0.779737	1.21064	1.23912	1.47281	1.15767	1.55918	435.529	4.1018	0.372337	196.18	126.034	3.10894	455.832	3.07743	1018.37	2.83585	226.058	1.4991	0.672248	112.644	167.179	2.70835
ENST00000438347.1	RP11-449I17.5	chr10	30692126	30692705	-	ENSG00000112576.8	ENST00000372991.4	CCND3	chr6	41902671	41909586	-	FALSE	41.0816	45.8172	66.1785	34.7174	37.1325	29.1447	33.1163	18.0428	25.0618	19.3957	30.5243	30.9379	29.5402	29.6713	18.328	21.023	23.0652	19.0078	19.6657	17.1463	42.7309	31.1021	35.6237	33.2338	32.2927	30.4511	25.4958	35.5696	21.1133	32.9494	33.4498	18.0475	14.1135	13.6135	18.3553	5.39428
ENST00000423841.1	RP11-416K24.2	chr1	182305136	182305469	+	ENSG00000173812.4	ENST00000469257.1	EIF1	chr17	39845145	39848920	+	FALSE	602.802	640.442	281.732	552.294	555.747	644.687	520.633	228.481	264.764	265.385	437.131	405.497	299.561	329.051	216.391	269.015	301.896	237.677	456.851	295.173	550.85	461.787	471.738	531.338	508.83	559.606	340.455	509.612	346.244	482.786	799.949	311.954	262.972	266.09	332.319	151.647
ENST00000448009.1	MRPL35P2	chr10	65394077	65394587	-	ENSG00000132313.9	ENST00000409180.1	MRPL35	chr2	86426586	86440861	+	FALSE	16.4501	16.6546	19.4904	19.4181	22.1225	21.0262	24.0133	15.8687	20.4444	21.6018	34.4563	28.7165	21.7863	29.8852	14.0372	17.4237	22.6382	17.133	19.4341	17.0492	16.0161	25.666	31.6176	19.666	22.6463	31.1028	31.2971	27.1802	21.4201	29.9091	20.775	22.323	28.2612	15.1031	19.4296	12.5987
ENST00000504533.2	DSTNP2	chr12	6994062	6994848	+	ENSG00000125868.10	ENST00000246069.6	DSTN	chr20	17550508	17588887	+	FALSE	267.112	179.583	144.142	1930.45	1513.51	2918.96	668.232	84.5517	125.042	76.0619	194.819	146.78	115.638	168.983	82.2858	114.313	89.1312	60.8636	158.597	93.8678	236.506	220.757	32.1693	401.739	379.678	1147.25	394.729	1284.91	232.606	1487.6	493.631	222.012	163.179	117.691	172.391	45.455
ENST00000325243.6	CBX3P1	chr11	27827990	27828543	+	ENSG00000122565.13	ENST00000396386.2	CBX3	chr7	26241313	26252971	+	FALSE	69.3248	59.103	60.4448	59.8212	61.7889	63.2742	57.0304	30.2194	32.362	27.753	59.1456	45.2184	27.9944	41.0137	28.8208	38.2686	32.3462	23.4806	56.0635	34.9152	69.0154	134.748	175.711	68.5424	71.0095	53.4873	46.5939	46.3513	45.7544	46.4253	72.6669	27.8737	18.5468	33.2185	55.1511	21.4758
ENST00000419031.1	RP11-103C3.2	chr1	221723130	221723985	-	ENSG00000175782.7	ENST00000398004.2	SLC35E3	chr12	69139886	69162470	+	FALSE	2.15853	1.18391	2.40351	1.76105	1.79208	1.78766	1.94156	1.12542	1.32915	1.31542	3.35055	3.08521	1.47094	1.63422	1.28662	1.40431	1.45755	1.14534	3.1203	1.58799	1.79834	2.76314	2.79858	2.36623	2.14989	1.58169	1.27129	1.35062	1.77523	1.3176	1.76463	0.813371	0.457077	0.811117	1.09111	1.00493
ENST00000498453.1	RP11-114H7.1	chr5	130325590	130326121	+	ENSG00000142676.8	ENST00000374550.3	RPL11	chr1	24018269	24022915	+	TRUE	932.502	838.533	434.983	689.053	721.385	760.414	773.529	188.019	152.785	184.725	358.808	311.551	153.879	168.399	180.353	189.737	206.69	171.565	396.469	256.751	996.575	1192.85	1495	1222.08	1160.77	697.957	565.241	666.686	702.153	611.496	1002.56	292.416	202.82	316.953	499.511	242.059
ENST00000541141.1	RP11-666F17.2	chr12	26953776	26954235	+	ENSG00000121310.11	ENST00000467988.1	ECHDC2	chr1	53363109	53387390	-	FALSE	56.1335	60.8468	58.9836	58.0175	56.3656	48.6875	73.7049	14.333	12.0765	19.8939	77.8236	74.5058	13.671	11.9201	9.33279	15.6625	20.787	15.7373	10.2578	11.6075	76.4988	9.72238	12.1476	69.1563	110.09	69.7375	44.4438	72.3597	61.0582	58.3879	111.696	34.7406	24.7348	52.0117	49.9956	214.591
ENST00000414936.1	VN1R36P	chr7	63426212	63426502	-	ENSG00000196131.5	ENST00000341702.3	VN1R2	chr19	53761545	53762855	+	FALSE	0	0	0	0	0	0.0264077	0.022755	0.0321137	0.0261285	0.0293635	0.124713	0.117468	0.0228517	0.0239375	0.0377426	0.0353157	0.0326136	0.0167695	0.024216	0.0104027	0	0	0	0	0.0517267	0.0185345	0	0	0	0.0195521	0	0	0	0	0	0
ENST00000461599.1	UBQLN4P1	chr3	148703655	148705455	-	ENSG00000160803.6	ENST00000368309.3	UBQLN4	chr1	156005092	156023585	-	FALSE	31.1125	26.7198	23.0957	36.2973	34.8096	36.8569	45.0914	28.2894	41.9028	39.7258	51.4131	51.9235	53.3113	52.4558	25.138	25.6882	36.2562	30.7313	27.7627	24.5576	31.1935	30.1692	32.1065	64.1289	68.0323	39.308	28.6982	33.3366	42.1484	33.4362	63.1597	19.2046	14.5222	20.3559	26.9001	18.6837
ENST00000431951.1	AC068274.1	chr2	35949825	35950208	-	ENSG00000136897.6	ENST00000374865.4	MRPL50	chr9	104149915	104160896	-	FALSE	10.4772	12.8234	19.3302	12.214	13.2869	9.80062	11.3038	8.66485	9.89672	10.8757	22.4235	18.4306	10.68	14.3162	8.25218	10.8647	11.5522	8.25407	11.9941	9.97301	11.4881	21.4503	23.6997	10.1975	13.6331	12.1126	10.9388	12.0968	11.2709	12.0595	14.6646	10.7932	10.1683	9.77363	13.3748	7.98941
ENST00000418346.1	MLLT10P1	chr20	29637799	29638060	-	ENSG00000078403.11	ENST00000438473.1	MLLT10	chr10	21940683	22019873	+	TRUE	20.1424	16.8872	12.1787	23.0236	21.5066	25.5972	29.1852	4.21097	4.95759	5.80664	20.2355	20.7543	7.09683	7.25831	4.37023	5.64434	5.92912	4.4187	7.11157	4.62462	18.4183	19.6372	20.274	32.271	28.833	28.1117	14.3919	23.0262	14.3262	22.946	27.0092	10.8557	6.68693	6.50047	8.47473	6.09613
ENST00000502867.1	RP11-722P15.2	chr4	84398674	84399568	+	ENSG00000102078.11	ENST00000361980.5	SLC25A14	chrX	129474253	129506924	+	FALSE	4.95759	4.73377	5.89363	9.62822	7.91158	6.03968	7.29673	5.52127	7.569	9.75137	19.6648	16.4736	11.1726	14.2633	6.00314	11.7535	12.4146	6.53287	5.56539	4.77657	6.2948	7.19952	6.31561	8.1346	11.2699	7.10227	5.19248	6.39682	5.11493	6.08007	12.1209	2.67164	1.96799	4.2537	5.82596	2.20684
ENST00000531320.1	ZNF705E	chr11	71527565	71530833	-	ENSG00000196946.4	ENST00000396570.3	ZNF705A	chr12	8309630	8329897	+	FALSE	0.00555616	0	0	0.00904292	0	0.00978199	0	0.00776919	0	0.0111542	0	0	0	0	0	0	0.0117546	0.005225	0	0	0	0	0	0.0105998	0	0	0	0	0	0	0	0	0	0	0	0
ENST00000528631.1	OR8A2P	chr11	124330430	124331381	+	ENSG00000196119.5	ENST00000284287.3	OR8A1	chr11	124439893	124441037	+	FALSE	0	0	0	0	0	0	0	0	0	0	0	0	0	0	0	0	0	0	0	0	0	0	0	0	0	0	0	0	0	0	0	0	0	0	0	0
ENST00000437882.2	ALG1L2	chr12	8380330	8384360	+	ENSG00000189366.5	ENST00000340333.3	ALG1L	chr3	125648118	125655882	-	FALSE	0.780298	0.448732	1.23412	1.03533	0.995951	1.44589	5.20414	2.18484	2.73214	1.65337	1.24883	1.37867	2.42721	2.61673	1.39197	2.4325	1.85421	1.50939	1.68072	2.05293	1.13188	0.139041	0.237675	2.26564	3.28979	2.07819	1.42676	1.71848	0.582188	1.43727	3.17623	0.320271	0.326138	0.759382	2.41873	0.3872
ENST00000439564.1	CATSPER2P1	chr15	44019379	44037363	-	ENSG00000166762.11	ENST00000355438.2	CATSPER2	chr15	43922783	43941039	-	TRUE	1.41328	1.43508	1.8357	2.18233	1.80095	1.75257	2.06039	1.48584	1.90246	1.76712	19.9944	20.7953	2.84996	2.52574	1.58586	2.46317	2.38023	1.54253	2.58233	1.71159	1.98778	0.518428	1.76985	3.0593	3.64827	1.7322	2.08805	1.66967	1.73028	1.44002	3.55067	0.822566	0.401748	1.27879	2.90811	0.779536
ENST00000518372.1	IGHV7-56	chr14	107065772	107066206	-	ENSG00000211979.2	ENST00000390639.2	IGHV7-81	chr14	107282792	107283280	-	FALSE	0	0	0	0	0	0	0.125629	0	0	0	0	0	0	0	0	0	0	0	0	0	0	0	0.274324	0	0	0	1.36909	0	0	0	0	0	0	0.180517	0.177989	0
ENST00000515870.1	RP11-61G24.1	chr4	97133430	97134251	+	ENSG00000137076.12	ENST00000540444.1	TLN1	chr9	35697334	35732392	-	FALSE	237.499	176.28	108.651	646.765	450.808	772.218	257.1	18.7215	16.7242	23.2252	35.7983	40.3616	24.4148	17.6407	18.8478	20.6554	19.4787	21.2762	42.849	24.3635	166.043	307.837	147.251	214.533	221.218	432.784	159.818	467.079	70.6938	485.004	271.922	93.9911	63.4084	50.3389	68.5193	34.1568
ENST00000523257.1	CTC-756D1.1	chr8	23340529	23341047	-	ENSG00000101152.6	ENST00000360864.4	DNAJC5	chr20	62526535	62567384	+	TRUE	30.3252	29.2491	48.4614	40.6972	37.7708	36.363	37.7472	56.2899	85.0187	57.946	164.618	150.996	103.356	119.839	53.2526	70.9893	80.9506	49.046	37.702	40.8459	29.6121	47.8143	46.4856	28.0513	28.8527	40.7625	38.8823	41.6637	90.0145	42.7398	38.4733	25.2593	21.0285	25.0365	36.2943	13.5427
ENST00000392115.2	RP3-431P23.2	chr6	168167763	168169248	-	ENSG00000100596.2	ENST00000216484.2	SPTLC2	chr14	77972340	78083116	-	TRUE	24.0499	25.0363	14.5387	10.1923	13.1957	8.75913	13.3902	8.49676	6.59111	10.6516	8.81522	8.67042	8.8146	10.3401	12.6173	10.7469	9.31494	10.2985	49.8686	15.1218	22.6572	18.2645	21.2728	18.0691	18.6134	10.0068	14.7843	10.249	26.9207	10.229	17.1175	4.49339	3.42239	10.1781	17.1523	2.75494
ENST00000524262.1	RP11-546B8.1	chr5	170772347	170772634	-	ENSG00000108298.4	ENST00000225430.4	RPL19	chr17	37356536	37360980	+	FALSE	1906.06	1707.61	1122.56	1763.23	1747.91	1931.4	1899.78	568.91	464.711	525.779	686.164	580.651	431.215	477.745	511.308	568.748	606.643	494.864	1011.3	696.04	1998.54	2437.22	3511.56	2687.65	2447.28	1731.89	1255.48	1601.73	1557.79	1441.79	2023.83	687.677	476.527	803.473	1171.23	493.418
ENST00000468802.1	RP11-252O18.2	chr3	181565314	181565673	-	ENSG00000157778.4	ENST00000404674.3	PSMG3	chr7	1606987	1609681	-	FALSE	19.926	15.574	15.5771	16.8286	17.4478	13.7956	19.3665	13.5177	21.1013	12.1914	27.1106	23.7785	26.0973	31.6996	14.973	16.1416	12.8724	11.5112	12.7349	11.858	19.5819	31.7083	37.0786	21.7591	27.281	17.1608	18.5166	15.5369	31.4885	14.4399	22.8704	7.52989	5.63014	15.9715	20.5456	8.95601
ENST00000507624.1	RP11-80H5.5	chr10	91404360	91404980	-	ENSG00000152782.11	ENST00000307534.4	PANK1	chr10	91342749	91405215	-	FALSE	1.28034	1.0937	2.29725	1.07796	1.50313	1.946	1.43298	1.37233	1.96676	1.33008	10.3405	7.5923	2.17945	3.1833	1.14521	1.66877	1.39932	1.02454	1.17285	1.21226	1.11104	2.53139	3.0247	1.6271	1.81906	1.01286	3.02348	1.0942	2.85049	1.07714	1.60394	1.28751	2.11902	3.99256	5.93135	12.9159
ENST00000465850.1	RP11-274J15.2	chr3	113822096	113822475	-	ENSG00000124635.6	ENST00000339812.2	HIST1H2BJ	chr6	27100149	27100529	-	FALSE	0.662276	1.44979	0.727509	2.13415	1.92985	1.5396	1.48003	0.383689	0.315839	0.386361	0.254821	0.348061	0.373865	0.433416	0.794851	0.597829	0.340375	0.335595	2.75827	1.01416	0.984671	1.56306	14.1324	1.93997	2.59212	1.46619	1.52456	1.11651	3.33968	1.29551	2.05521	1.56473	1.0716	0.437973	1.56938	0.762665
ENST00000412994.1	AC073464.7	chr2	95426519	95426861	-	ENSG00000178206.3	ENST00000416266.1	CYP4F31P	chr2	132044330	132050127	+	FALSE	NA	NA	NA	NA	NA	NA	NA	NA	NA	NA	NA	NA	NA	NA	NA	NA	NA	NA	NA	NA	NA	NA	NA	NA	NA	NA	NA	NA	NA	NA	NA	NA	NA	NA	NA	NA
ENST00000451079.1	AC023356.3	chr15	44168047	44168442	-	ENSG00000102309.8	ENST00000373669.2	PIN4	chrX	71401529	71418194	+	FALSE	7.83754	6.71382	6.95643	9.60912	9.32995	9.39168	8.53619	6.37475	7.23313	6.27826	10.0099	8.11743	6.48671	8.57743	5.84934	7.30206	6.60701	5.57934	8.55964	6.20755	8.4992	11.2621	7.96035	11.071	11.4832	9.79779	7.02776	8.79237	7.24827	8.58696	8.73066	5.16001	4.14917	6.43625	9.10511	5.83101
ENST00000450122.1	RBMX2P3	chr1	119627531	119628577	-	ENSG00000134597.8	ENST00000305536.6	RBMX2	chrX	129535943	129547317	+	FALSE	18.0147	13.8567	10.6593	18.0147	16.7785	19.0927	19.7833	9.61314	9.70293	8.91987	19.7999	16.2326	10.0696	11.3954	9.81187	10.4646	9.917	7.89636	12.7852	8.98584	16.69	24.0351	26.8086	34.813	27.0489	19.3674	12.2887	17.5193	12.2367	16.5072	21.0793	7.75089	5.01066	8.07314	12.5147	5.44534
ENST00000448444.1	NANOGNBP1	chr2	101276674	101277087	+	ENSG00000205857.1	ENST00000382119.1	NANOGNB	chr12	7917812	7926717	+	FALSE	0	0	0	0	0	0	0	0	0	0	0	0	0	0	0	0	0	0	0	0	0	0	0	0	0	0	0	0	0	0	0	0	0	0	0	0
ENST00000412776.1	AC007899.3	chr2	37375673	37376447	+	ENSG00000152219.4	ENST00000282032.3	C11orf46	chr11	30344598	30359774	+	FALSE	9.01375	9.80104	11.1474	10.4422	10.4385	10.3402	10.7458	5.22013	6.5057	7.25053	14.0186	11.9432	8.05859	9.71225	5.17937	5.87041	8.39729	5.15754	6.21365	4.75561	9.29983	13.3578	16.8848	10.8557	12.9407	11.0216	7.1297	11.0013	5.26682	10.5962	11.9464	5.39068	5.5799	4.32332	6.78775	4.11761
ENST00000420943.1	RP11-263C16.2	chr3	171252212	171252404	+	ENSG00000179915.14	ENST00000404971.1	NRXN1	chr2	50147488	51259537	-	TRUE	0.162415	0.120526	0.0565124	0.180403	0.540386	0.289424	0.811881	6.66099	10.0324	5.25075	24.734	16.5647	11.7487	18.2366	4.94624	5.81249	5.80529	3.57571	1.98124	2.94245	0.201657	0.00380284	0.0100977	1.30742	0.819842	3.80673	0.921214	2.32701	0.186266	2.44266	0.305309	0.893584	0.159092	0.0400492	0.0423051	0.0230843
ENST00000319092.5	NAP1L4P1	chr1	117075558	117076714	-	ENSG00000205531.6	ENST00000526115.1	NAP1L4	chr11	2966342	3013607	-	FALSE	55.5918	48.3247	44.7764	72.8367	65.3491	75.7419	94.9561	57.1719	70.1552	68.0023	109.562	104.002	76.2096	83.8316	56.0697	85.0788	81.92	58.3422	114.583	92.453	59.7026	81.5378	109.76	80.3609	86.2432	80.9537	59.1635	88.1353	83.3765	92.6369	73.2815	59.8711	57.0043	45.8483	55.7549	29.3115
ENST00000460876.1	RP11-2F9.1	chr15	22440223	22440846	-	ENSG00000142937.7	ENST00000396651.3	RPS8	chr1	45241109	45244451	+	FALSE	997.031	952.192	760.533	837.279	901.306	884.556	1018.12	240.64	199.036	214.38	407.11	332.898	181.233	212.109	204.316	243.303	266.647	189.049	408.539	273.855	1153.31	1305.11	1848.68	1867.23	1574.8	829.946	676.41	782.287	1032.94	714.495	1284.08	299.653	190.735	316.296	531.474	234.16
ENST00000526526.1	RP11-748H22.1	chr11	101464751	101465665	+	ENSG00000122203.10	ENST00000298569.4	KIAA1191	chr5	175773064	175788971	-	FALSE	42.9728	45.7856	50.9137	75.6333	70.9806	85.2925	70.8243	53.6413	65.0889	49.951	101.249	84.6665	62.3131	79.0749	46.0096	56.6039	60.2709	38.6434	43.1479	44.9901	47.26	73.2421	47.6558	73.2283	79.3691	70.4696	46.918	83.5683	55.6119	87.3897	77.7627	37.1646	25.6149	91.5755	77.9869	29.9658
ENST00000528539.1	AP000435.3	chr11	58121477	58121972	-	ENSG00000157851.12	ENST00000401478.1	DPYSL5	chr2	27071157	27170065	+	FALSE	0.0328934	0.0255732	0.0426025	0.0173786	0.0257677	0.0192039	0.0348755	11.9453	16.7658	41.7125	41.7646	42.0366	19.7358	19.4269	21.073	34.9392	54.7609	35.8637	157.693	42.9735	0.0294279	0.00993283	0.0230659	0.0359291	0.0300832	1.125	0.436369	0.235786	0.0142531	0.28011	0.0263396	0.0195806	0.018061	0.00967492	0.0767297	0.010477
ENST00000431953.1	NFYAP1	chr13	64549584	64550555	-	ENSG00000001167.10	ENST00000353205.5	NFYA	chr6	41040722	41065689	+	FALSE	17.9422	17.3453	12.0682	13.7733	13.949	13.7217	16.8431	8.70009	7.85479	9.08789	18.0153	18.5132	9.75473	9.69333	9.34492	8.89631	8.81849	8.37814	16.725	10.2723	19.1581	25.1198	35.3473	23.4606	25.8734	10.9538	11.8432	12.0569	14.4274	10.956	20.8354	7.89503	4.56991	7.12386	14.7206	7.10669
ENST00000503587.1	RP11-500G9.1	chr4	44535632	44535897	+	ENSG00000023318.7	ENST00000262455.6	ERP44	chr9	102741461	102861322	-	FALSE	31.9872	30.5038	23.357	36.9675	34.6728	35.3755	27.8582	6.88328	7.05602	8.1063	18.0189	15.766	7.47221	10.1361	7.29138	10.0476	8.88833	6.9795	14.1539	8.57416	29.9261	46.3741	51.8867	34.1778	33.7673	23.1953	25.1843	22.2149	29.6018	21.6907	29.9479	16.0904	9.60088	13.401	16.9918	19.8229
ENST00000335020.2	TPI1P3	chr6	116359919	116360658	+	ENSG00000111669.9	ENST00000396705.4	TPI1	chr12	6976693	6980103	+	TRUE	226.442	231.821	378.075	279.337	263.39	285.557	290.985	205.716	318.761	217.37	440.275	441.785	395.834	466.616	201.162	234.483	274.617	185.512	167.836	188.294	220.666	855.157	1176.55	267.8	265.694	263.751	281.108	266.453	517.811	276.165	258.131	308.154	276.553	265.647	339.795	163.133
ENST00000555897.1	RP11-713N11.3	chr12	25245649	25246834	-	ENSG00000151725.6	ENST00000541971.1	MLF1IP	chr4	185620729	185655216	-	FALSE	2.4749	2.00893	1.7665	1.32373	1.8347	1.12373	1.92704	0.520852	0.348168	0.593615	1.77288	1.36648	0.341962	0.426974	0.567102	0.401045	0.630825	0.523012	1.30113	0.533985	2.43792	15.8521	50.7126	2.2972	1.68719	1.16196	3.50972	0.962531	17.3684	1.01847	1.75616	0.699173	0.518502	0.786278	1.28646	0.906732
ENST00000440417.1	AC073052.1	chr2	225364103	225364817	-	ENSG00000168876.4	ENST00000544612.1	ANKRD49	chr11	94226795	94232749	+	FALSE	11.7186	9.01439	7.26386	14.0618	14.795	13.7584	13.4588	3.18083	3.42976	5.03528	16.4336	16.5763	4.9627	4.72717	3.5113	4.19534	5.22397	4.16298	5.64706	3.34971	12.291	9.89341	24.4669	14.5235	19.2838	14.4083	13.6255	14.6577	10.8122	13.7722	20.9344	3.43819	2.32872	4.94052	8.08295	4.74889
ENST00000417035.1	AC010740.1	chr2	141655992	141656675	+	ENSG00000180979.4	ENST00000397130.2	LRRC57	chr15	42834722	42841002	-	FALSE	6.7862	5.91978	5.14973	7.7391	6.81813	5.87465	6.20588	3.58568	4.58463	3.40559	7.01404	6.37066	4.87424	5.91052	3.96246	3.12098	3.32767	2.82456	4.00349	2.90138	6.64594	7.37118	7.17412	8.06337	7.73644	5.99444	5.84894	6.41654	5.93816	6.51807	8.35302	2.86318	2.44087	3.40066	5.31279	2.49789
ENST00000488231.1	RP11-457K10.2	chr3	109634823	109635787	-	ENSG00000120837.3	ENST00000551727.1	NFYB	chr12	104513133	104531795	-	FALSE	29.2321	25.1377	25.6244	50.7928	55.8137	62.4309	40.7778	20.5148	19.3932	16.0416	28.3774	20.41	17.9589	23.5393	21.2643	20.8622	18.5829	15.7099	35.2267	22.6045	26.077	41.4387	17.1229	35.1775	37.8729	55.6766	21.241	38.2607	12.5562	42.4085	37.96	18.4132	10.7105	8.94465	16.2821	9.33923
ENST00000507684.1	TNXA	chr6	31976391	31980249	-	ENSG00000168477.13	ENST00000375244.3	TNXB	chr6	32008931	32077151	-	TRUE	51.1172	35.682	20.7817	24.7217	31.8966	20.7124	24.4695	1.0852	1.6026	2.06545	19.4352	21.8783	3.13375	2.25997	1.16731	2.12762	2.39722	1.69923	1.54384	1.48186	30.2334	3.90678	0.464392	41.8251	55.0259	25.1949	13.4791	39.6003	9.02738	36.344	40.0824	32.1096	10.5836	3.10566	4.26028	1.88157
ENST00000521066.1	RP11-6O24.1	chr8	16232127	16232592	+	ENSG00000149792.4	ENST00000279242.2	MRPL49	chr11	64889800	64894843	+	FALSE	48.0598	36.5387	129.346	77.1934	57.8715	85.4051	68.8868	20.2503	25.8814	23.7299	36.6465	38.5044	34.5418	32.3923	19.0778	28.0834	28.9753	19.6173	27.5148	21.2174	51.4871	67.6798	88.5905	69.0159	75.9718	55.9912	48.1118	72.2583	65.1283	75.1934	79.5982	25.3218	23.547	49.4632	58.3507	35.5947
ENST00000432300.1	IGLV3-4	chr22	23200200	23200443	+	ENSG00000211657.2	ENST00000390303.2	IGLV3-32	chr22	22936998	22937501	+	FALSE	0	0	0	0	0	0	0	0	0	0	0	0	0	0	0	0	0	0	0	0	0	0	0	0	0	0	0.152257	0	0	0	0	0	0	0	0.0281268	0
ENST00000392864.2	HCFC2P1	chr13	109132574	109134165	+	ENSG00000111727.7	ENST00000229330.4	HCFC2	chr12	104458235	104498639	+	FALSE	14.1177	9.3583	7.83763	14.8874	14.5809	19.3139	12.3813	3.32682	3.86233	3.80959	2.78294	2.9967	4.58495	5.1753	3.71619	4.1945	3.92542	3.1667	7.39704	3.57053	11.5236	11.271	7.42007	17.6592	17.6301	19.9561	8.81336	15.3957	7.87778	15.1403	13.7652	4.36185	3.21143	2.65794	3.1884	3.80549
ENST00000508856.1	RP11-366M4.11	chr4	165889739	165891154	-	ENSG00000116120.8	ENST00000536361.1	FARSB	chr2	223436464	223520770	-	TRUE	25.3671	22.186	16.3159	22.2406	25.4354	25.7412	27.4178	16.3372	23.9845	18.0537	33.943	30.9969	28.5803	35.1678	17.4293	26.1076	22.4851	15.508	17.1648	16.0032	26.4522	58.1608	63.9398	31.8279	32.4928	25.5473	23.8733	23.8111	32.85	24.8415	29.7208	13.57	12.6606	10.0735	16.5356	10.0033
ENST00000437554.1	AC018634.9	chr7	37860812	37861212	+	ENSG00000237240.2	ENST00000422785.2	U47924.25	chr12	6953963	6960433	-	FALSE	NA	NA	NA	NA	NA	NA	NA	NA	NA	NA	NA	NA	NA	NA	NA	NA	NA	NA	NA	NA	NA	NA	NA	NA	NA	NA	NA	NA	NA	NA	NA	NA	NA	NA	NA	NA
ENST00000419201.1	AC023468.2	chr2	139659003	139660317	-	ENSG00000101444.7	ENST00000217426.2	AHCY	chr20	32868074	32891154	-	TRUE	45.9812	52.8231	57.566	47.9898	48.9521	47.0071	78.7002	22.4354	25.5338	29.6949	24.4724	25.3835	32.3438	33.4835	22.4445	31.7821	35.5804	25.0278	47.5899	27.3209	58.5053	157.874	163.226	102.842	116.209	68.3125	61.4335	56.7343	136.312	58.2447	109.019	34.9742	33.5325	63.7089	50.8014	87.4358
ENST00000437063.1	MTAPP2	chr3	189686819	189687650	-	ENSG00000099810.12	ENST00000380172.3	MTAP	chr9	21802635	21867077	+	TRUE	6.07206	5.0842	3.93363	6.01062	5.91119	6.67725	7.75835	1.32757	1.32268	1.71123	1.03118	0.905147	1.65043	1.96484	1.22281	1.73849	1.66827	1.37457	2.67479	1.59539	5.8823	11.2521	6.62695	8.11502	8.13833	6.62301	4.31614	5.45438	6.07166	5.55038	6.56404	2.17691	1.54006	2.17175	3.25375	2.64724
ENST00000418538.1	RP11-72H11.1	chr3	53508727	53509116	-	ENSG00000118181.5	ENST00000527673.1	RPS25	chr11	118886422	118889400	-	FALSE	1805.87	1730.27	1010.65	1785.66	1796.07	1997.31	1777.59	595.073	496.973	563.828	772.027	666.327	475.688	539.358	477.626	594.336	683.313	498.877	919.195	733.088	1958.72	2145.29	3285.99	2498	2350.91	1646.71	1111.62	1550.39	1285.21	1362.55	2212.28	716.436	503.113	654.411	1219.58	449.786
ENST00000429931.1	RP5-905H7.10	chr7	62809532	62810437	-	ENSG00000100075.5	ENST00000215882.5	SLC25A1	chr22	19163095	19166343	-	TRUE	147.126	139.753	96.3868	97.5485	96.0822	104.367	79.2624	29.9131	27.9975	29.9924	35.0863	38.0605	29.4316	27.8448	27.8023	56.8256	30.4678	29.554	67.6449	39.5165	104.266	124.716	93.9434	88.0361	88.2799	69.5147	82.8967	72.9654	81.5781	71.7724	79.2821	18.4966	14.6291	79.8957	73.011	126.243
ENST00000461814.1	RP11-278L15.3	chr3	149179969	149182617	-	ENSG00000082068.4	ENST00000265107.4	WDR70	chr5	37379314	37753537	+	FALSE	20.2328	14.9641	11.7589	19.616	18.3225	24.1178	21.8842	4.82744	5.69233	6.25241	18.2267	17.2898	7.93039	8.81925	5.25893	6.66594	6.14659	5.06026	7.87701	5.64267	20.3128	24.3855	22.6339	28.7696	26.1933	21.8565	13.9171	19.1695	13.7052	18.1377	23.5405	7.34308	5.07934	5.86886	7.49438	4.63386
ENST00000418060.1	AC138623.1	chr2	83446014	83446229	-	ENSG00000131127.8	ENST00000512994.1	ZNF141	chr4	331609	377760	+	TRUE	4.12028	3.9103	3.053	4.66331	4.47503	5.71682	5.00969	1.75146	2.03096	3.01552	8.71837	7.61129	2.52118	2.44914	2.09814	2.52521	3.03712	2.60246	3.02473	1.75965	4.58772	3.45771	10.2697	7.38309	9.0817	4.4617	3.63751	4.09825	2.67602	3.77113	7.83735	2.15989	1.24492	2.41568	2.87569	1.76814
ENST00000455305.1	RP1-131F15.2	chr6	132147121	132149553	-	ENSG00000197147.6	ENST00000358200.4	LRRC8B	chr1	89990462	90058936	+	FALSE	5.31304	4.88836	12.4071	1.35298	3.26307	1.65431	2.3695	7.33238	12.3796	7.16963	2.13276	2.34935	12.9168	21.3146	9.44709	4.34108	8.00376	5.95772	15.1177	4.64577	5.88195	3.30728	4.09426	4.70562	3.1682	2.65943	3.01416	2.28463	4.89993	2.12612	4.29511	1.70297	1.18338	1.68249	2.48168	1.32733
ENST00000431410.1	EEF1DP5	chr6	128901258	128902029	-	ENSG00000104529.12	ENST00000528610.1	EEF1D	chr8	144661898	144679595	-	FALSE	54.2826	53.5485	48.3073	57.0097	54.4199	56.3648	69.7898	17.4831	16.8811	17.0923	50.5597	44.5591	19.2245	19.7363	16.5729	19.4795	18.2253	15.3844	27.7902	19.428	61.6709	75.848	55.7862	96.6207	93.1079	76.8034	48.0938	65.9218	43.7688	62.5111	75.3799	33.9357	26.2866	25.9255	43.2421	20.2074
ENST00000530684.1	RP11-413N13.1	chr11	13173747	13173895	+	ENSG00000117448.9	ENST00000351829.4	AKR1A1	chr1	46016739	46035721	+	FALSE	50.2643	46.7558	45.5856	62.6519	54.7001	46.0615	49.4223	15.9838	17.4213	19.338	36.7934	33.1247	20.7543	23.8577	15.5629	21.8111	21.4975	16.827	33.98	20.3156	52.801	55.7295	102.493	66.2962	70.9424	41.2816	53.3482	38.0198	90.6561	35.2205	71.1248	25.1299	11.7687	75.4042	58.2984	78.5517
ENST00000444765.1	GS1-466O4.2	chrX	26188169	26189030	+	ENSG00000198798.3	ENST00000361644.2	MAGEB3	chrX	30248553	30255607	+	FALSE	0	0	0	0	0	0	0	0	0	0	0	0	0	0	0	0	0	0	0	0	0	0	0	0	0	0	0	0	0	0	0	0	0	0	0	0
ENST00000445047.1	RP11-654E17.2	chrX	23369130	23369567	+	ENSG00000149196.10	ENST00000278483.3	C11orf73	chr11	86013265	86056969	+	FALSE	30.8189	25.2008	19.4548	35.5642	37.8206	39.996	31.9884	15.4239	16.1729	15.9813	25.0494	21.547	16.8966	21.523	14.9431	19.061	17.2798	13.5923	25.098	17.3382	28.9161	32.7064	34.8825	37.3422	40.6112	35.8273	19.9858	31.263	21.1828	31.8031	34.8892	17.8926	15.5195	9.54526	12.9668	8.61786
ENST00000423883.1	RP11-307B23.2	chr10	25936499	25937033	-	ENSG00000111231.3	ENST00000228827.3	GPN3	chr12	110890289	110906071	-	FALSE	26.5215	24.777	17.6087	31.2035	29.9757	35.9792	23.9972	7.58142	8.51243	8.70939	21.5963	17.3866	9.10534	11.1143	7.54569	10.1608	8.82767	7.2548	20.0862	10.1398	26.5053	30.0694	45.0551	25.3504	24.2233	20.2409	12.4727	23.7231	13.7436	24.0105	30.3384	15.0082	14.0268	13.2974	16.4143	10.0583
ENST00000437690.1	AC083855.4	chr3	11275942	11276268	-	ENSG00000163528.8	ENST00000396914.3	CHCHD4	chr3	14153593	14166358	-	FALSE	15.5841	16.0347	15.8523	13.4393	14.9786	15.9963	20.9702	10.8641	14.2924	12.7959	18.352	16.1769	15.479	18.6997	10.2052	13.2729	14.1337	11.1139	12.4757	12.8154	15.5182	23.2146	21.0418	16.191	17.0606	28.61	18.4623	22.3906	14.4138	25.5765	15.8348	13.6272	13.9927	13.1069	16.0577	8.05751
ENST00000431137.1	OR4D8P	chr11	59259125	59260054	+	ENSG00000254466.1	ENST00000530162.1	OR4D10	chr11	59244846	59245869	+	FALSE	0	0	0	0	0	0	0	0	0	0	0	0	0	0	0	0	0	0	0	0	0	0	0	0	0	0	0	0	0	0	0	0	0	0	0	0
ENST00000418891.1	RP5-1052M9.4	chrX	123466768	123467226	+	ENSG00000133149.5	ENST00000372575.1	TEX13A	chrX	104463613	104465358	-	FALSE	NA	NA	NA	NA	NA	NA	NA	NA	NA	NA	NA	NA	NA	NA	NA	NA	NA	NA	NA	NA	NA	NA	NA	NA	NA	NA	NA	NA	NA	NA	NA	NA	NA	NA	NA	NA
ENST00000374476.3	FUCA1P1	chr2	177669715	177671065	-	ENSG00000179163.10	ENST00000374479.3	FUCA1	chr1	24171567	24194784	-	TRUE	33.3941	32.4421	44.0306	58.6832	45.4272	34.9232	24.5451	6.38735	7.02816	7.73909	12.881	10.872	8.06955	10.0367	6.50843	11.1105	8.16543	6.64082	14.3648	7.41113	28.5932	4.86574	45.9807	29.1423	42.2827	25.9251	65.5119	25.4889	16.6126	22.6443	37.6252	11.7681	6.96344	30.5704	50.489	24.37
ENST00000530977.1	GNG5P3	chr11	111734977	111735183	+	ENSG00000174021.6	ENST00000370641.3	GNG5	chr1	84964012	84972248	-	FALSE	138.97	144.394	84.4543	187.409	175.385	163.074	120.438	34.0806	33.3323	43.6632	14.7678	15.7189	31.479	30.8872	29.5451	29.7123	43.9466	40.9475	54.334	40.5615	134.134	171.819	274.581	154.817	160.679	123.527	136.71	129.417	140.993	129.074	146.404	132.858	126.166	105.1	162.272	77.7495
ENST00000441422.1	RP4-621B10.6	chr1	92590858	92592019	+	ENSG00000108946.7	ENST00000392710.3	PRKAR1A	chr17	66508543	66528908	+	TRUE	129.369	122.101	94.375	138.554	127.112	152.647	96.5815	61.8538	76.2545	60.7707	123.268	81.048	60.5943	112.454	59.0066	91.5621	72.4697	49.7386	126.19	71.0831	113.511	123.876	106.634	120.91	128.987	86.4412	50.0562	84.7378	67.148	82.398	118.101	112.583	96.9131	43.7459	63.6293	36.6309
ENST00000413478.1	AC097533.1	chr4	122998995	122999473	-	ENSG00000138942.9	ENST00000436825.2	RNF185	chr22	31556197	31602999	+	FALSE	33.3158	30.0993	24.7949	59.0733	42.2126	60.9941	42.3231	15.2119	18.3896	18.3763	35.7312	33.1129	21.1226	22.4683	15.3306	20.171	19.7156	15.7167	23.6968	17.6681	34.7679	42.6029	27.901	49.0546	46.957	39.082	27.6732	47.607	34.6082	45.9489	41.3657	13.6083	10.5379	23.1704	27.3324	30.0948
ENST00000412255.1	ALDH7A1P4	chr10	64500968	64501145	-	ENSG00000164904.9	ENST00000437170.1	ALDH7A1	chr5	125880449	125930890	-	TRUE	10.6329	8.53127	19.4359	13.3089	10.864	13.8724	12.5758	32.217	24.1997	31.1707	9.83655	10.6668	24.1592	21.8414	19.2198	14.4734	24.61	27.4224	19.9901	20.3484	12.8021	21.5734	1.61767	16.9353	17.9786	8.71996	8.9809	8.6924	18.6521	8.20043	17.5021	5.57572	4.9281	11.931	11.6609	14.3422
ENST00000522549.1	RP11-139F9.1	chr8	36165763	36165882	+	ENSG00000120254.10	ENST00000367321.3	MTHFD1L	chr6	151186685	151423023	+	FALSE	6.54808	8.25405	8.14604	33.0212	55.6099	22.9844	4.92606	3.63374	4.1105	3.22725	29.5005	26.656	5.80578	6.0422	3.24188	5.16393	4.35259	2.13986	7.12734	4.472	5.71612	52.2247	38.3377	5.04944	8.29817	4.67688	3.43631	2.46108	3.58314	2.738	7.1222	4.37615	0.874887	4.42235	6.35144	1.22041
ENST00000419978.1	RP4-604G5.3	chr7	99590020	99590673	+	ENSG00000176402.5	ENST00000312891.2	GJC3	chr7	99520892	99527243	-	FALSE	2.83055	1.54837	0.260624	0.303708	0.843918	0.340188	0.839083	0.518938	0.449241	0.614404	0.638105	0.686492	0.525821	0.536641	0.615562	0.609475	0.622502	0.655293	0.845431	1.08093	13.683	0.256938	0.286083	0.995788	1.15348	0.919035	0.487555	0.782328	0.271877	0.820386	1.06845	0.404439	0.204501	0.618612	0.504222	1.78344
ENST00000453859.1	AC019080.1	chr2	178209171	178209563	+	ENSG00000168148.3	ENST00000366696.1	HIST3H3	chr1	228612546	228613026	-	FALSE	0.100559	0	0.0746624	0.187222	0.124954	0.107818	0.314867	0	0	0	0.225783	0.385479	0	0	0	0	0	0	0	0	0.0871889	0.161923	0.14909	0.328722	0.413329	0.106625	0.146377	0.135687	0.0780664	0.126803	0.251911	0.0432163	0	0	0	0
ENST00000500444.2	RP11-1277A3.2	chr5	177053437	177099150	-	ENSG00000170085.12	ENST00000341199.6	C5orf25	chr5	175665365	175772988	+	FALSE	4.14471	4.71365	21.0565	5.24561	5.17922	5.73932	9.0064	2.6821	3.60299	3.65032	11.8258	11.0754	4.59732	5.07912	2.52137	4.67161	3.99248	2.61762	2.72872	2.12545	4.23451	8.66069	8.27468	15.7386	14.0163	6.47529	5.56106	10.7933	3.39012	6.75474	16.6911	1.93428	1.06324	1.67645	3.08488	2.64527
ENST00000518383.1	RP11-53M11.2	chr8	55435359	55435857	-	ENSG00000140612.9	ENST00000268220.7	SEC11A	chr15	85212775	85259947	-	FALSE	145.875	128.172	104.244	122.028	122.08	119.462	103.034	23.4752	18.7549	24.6827	26.6877	24.3295	18.8391	20.8671	24.311	33.3615	23.0929	22.5893	62.5032	34.6786	132.085	208.258	114.902	158.212	162.74	79.5191	77.4247	75.6826	68.7978	67.7285	116.64	44.7342	31.7165	60.7569	78.3692	39.9206
ENST00000429273.1	AC073958.2	chr7	85010434	85010691	-	ENSG00000088986.6	ENST00000548342.1	DYNLL1	chr12	120907686	120936040	+	FALSE	71.5718	82.8221	73.8745	141.836	133.927	124.647	104.675	138.179	205.091	128.588	124.061	97.0007	162.291	226.185	149.962	163.883	151.254	100.483	177.809	121.204	73.523	157.502	92.7062	139.126	92.7518	103.475	83.1012	98.0746	212.244	108.671	147.638	43.8576	21.7521	62.474	93.3072	30.3438
ENST00000448886.1	AC073264.6	chr7	143276000	143276165	+	ENSG00000153066.6	ENST00000283033.4	TXNDC11	chr16	11772943	11836648	-	FALSE	40.5145	37.1475	31.3458	48.8201	43.9767	50.1168	38.3029	7.70691	9.49412	11.4853	42.5005	42.7032	13.6044	12.7452	7.76315	9.63368	12.7585	9.88064	10.3657	8.81706	41.1321	41.9595	86.9256	53.4815	57.658	33.5507	39.0195	34.2838	28.4753	31.8975	50.5335	17.595	12.978	24.2086	35.502	43.7963
ENST00000558620.1	RP11-568G20.2	chr15	60163708	60165694	-	ENSG00000088205.7	ENST00000539346.1	DDX18	chr2	118577291	118589953	+	FALSE	44.0318	40.3269	23.7277	45.3365	44.2585	54.6588	42.6152	11.7655	12.1085	14.324	36.2107	29.9283	13.9018	16.4857	12.6201	15.7242	13.5549	12.3867	23.2958	13.5973	42.7139	71.0559	102.632	41.496	46.9421	40.2776	32.2239	40.4226	31.8801	40.9017	50.4421	15.9068	10.5277	14.2694	23.2721	14.0096
ENST00000442890.1	LL22NC03-30E12.13	chr22	22522682	22523027	+	ENSG00000211652.2	ENST00000390298.2	IGLV7-43	chr22	22749356	22749827	+	FALSE	0	0.435568	0	0.131205	0.28009	0	0.105916	0	0	0	0	0	0	0	0	0	0	0	0	0	0.738025	0	0.120355	0.637276	2.87217	0	38.591	0	1.48837	0	1.33455	0	0	0.472187	0.688456	0.977788
ENST00000465689.1	ECEL1P2	chr2	233251411	233252167	-	ENSG00000171551.7	ENST00000304546.1	ECEL1	chr2	233344537	233352538	-	TRUE	1.9009	1.73324	8.04813	1.17511	1.77515	0.863879	0.420652	0.33126	0.271454	6.58378	0.145715	0.221818	0.481869	0.428296	0.334863	47.3137	2.23311	6.56377	0.935527	0.807544	1.68893	0	0.0232143	0.537069	0.734223	0.769509	0.344979	0.89595	0.234357	0.82354	6.47081	0.0990429	0.0624107	1.55368	1.50172	0.0794756
ENST00000437463.1	KYNUP2	chr17	18985725	18988506	+	ENSG00000115919.9	ENST00000264170.4	KYNU	chr2	143635067	143799890	+	TRUE	0.505946	0.666961	0.644389	0.406126	0.65208	0.199266	0.641401	0.0517707	0.0614141	0.10815	0.0231058	0.0200999	0.0494267	0.0525437	0.060467	0.10937	0.063005	0.0797921	0.215256	0.115493	0.633967	0.700351	6.87701	0.199882	0.234562	0.208741	0.210686	0.206194	0.707113	0.187421	0.239251	0.109692	0.0488995	0.55204	0.33064	3.73105
ENST00000474180.1	RP11-504H5.1	chr18	72057119	72057532	-	ENSG00000149806.6	ENST00000527548.1	FAU	chr11	64888103	64889585	-	FALSE	484.348	433.308	349.063	554.625	503.608	627.906	507.963	241.107	198.815	222.09	320.806	260.396	169.809	203.603	200.006	218.746	257.332	207.884	303.288	256.11	504.559	507.674	722.949	761.14	740.096	540.404	364.257	506.578	368.275	453.417	620.471	233.977	178.815	189.392	283.998	185.562
ENST00000427165.1	RP11-499O7.5	chr10	5164279	5177418	-	ENSG00000198610.4	ENST00000380448.1	AKR1C4	chr10	5237426	5260912	+	TRUE	0.0829752	0.0468614	0.0211751	0.0355039	0.0321886	0	0.0394768	0	0	0	0	0	0	0	0	0	0	0	0	0	0.0596841	0.0378106	0	0	0.0147621	0	0.0376005	0.0251971	0.0304238	0.0241127	0	0.0202702	0	0.10547	0.0535845	154.889
ENST00000514977.1	RP11-440B23.1	chr8	127186430	127187258	-	ENSG00000223638.3	ENST00000434937.2	RFPL4A	chr19	56270380	56274541	+	FALSE	0	0	0	0	0	0	0	0	0	0	0	0	0	0	0	0	0	0	0	0	0	0	0	0	0	0	0.0427544	0	0	0	0	0	0	0.0420034	0	0.641026
ENST00000428561.1	RP11-314A5.3	chr3	51853216	51853635	+	ENSG00000214681.2	ENST00000446461.1	IQCF5	chr3	51907737	51909600	-	FALSE	0	0	0	0	0	0	0	0	0	0	0	0	0	0	0	0	0	0	0	0	0	0	0	0	0	0	0	0	0	0	0	0	0	0	0	0
ENST00000416730.1	RP11-180D15.1	chrX	78340433	78341368	+	ENSG00000078589.8	ENST00000544091.1	P2RY10	chrX	78200829	78217437	+	FALSE	0.507168	0.936142	0.0941784	0.367955	0.456443	0.144818	0.276392	0	0	0.00356046	0	0	0	0	0	0.0283233	0	0	0.130826	0.0279879	0.393665	0	98.0707	0.381022	0.635749	0.156008	0.919178	0.114465	0.446835	0.128246	0.571235	0.119077	0.0250579	0.171758	0.261204	0.224638
ENST00000455035.1	RP11-535K18.2	chrX	135377849	135382457	-	ENSG00000102572.9	ENST00000397517.2	STK24	chr13	99102455	99229117	-	FALSE	27.287	18.7436	10.2068	19.7019	22.223	37.3006	36.7791	4.76073	7.70059	5.62224	8.33984	7.41794	8.27925	10.2846	4.45696	5.1908	6.92629	4.13349	4.30881	3.95104	24.5776	27.8392	34.6719	43.4891	32.591	22.5695	22.6797	18.6073	49.2558	19.5907	23.8065	8.5849	6.41652	12.0345	11.9082	4.33908
ENST00000445341.1	AP001116.3	chr21	24473545	24475396	+	ENSG00000120458.5	ENST00000526629.1	C11orf61	chr11	124636424	124646138	-	FALSE	14.2837	12.7969	6.48253	15.5478	17.3989	18.0957	16.0069	4.58006	4.3236	5.55407	18.2581	17.1056	6.39191	6.0355	5.40445	6.26564	5.39206	4.77376	9.71466	5.88361	15.2559	11.4746	9.61678	22.5415	30.5237	14.3068	11.0368	12.5777	8.4791	10.8498	22.2397	4.40829	2.77617	9.14853	16.9806	4.65367
ENST00000548943.1	RP11-185N2.1	chr12	106563782	106566215	+	ENSG00000100815.6	ENST00000267622.4	TRIP11	chr14	92432335	92506403	-	TRUE	11.6249	10.3575	9.65676	12.5559	12.2315	13.5332	12.9482	2.66594	2.85899	3.5058	8.90882	9.43009	3.7612	3.69403	2.70936	3.15999	3.29538	2.78096	4.86547	3.09311	10.7826	20.0211	13.0837	14.3303	13.6874	10.9117	8.17321	9.94144	9.28299	9.69354	13.439	5.29481	3.8514	4.43809	6.86619	4.36863
ENST00000453860.1	FTLP18	chr1	37095936	37096458	+	ENSG00000087086.7	ENST00000397259.3	FTL	chr19	49468765	49470038	+	TRUE	10012.1	7544.25	3633.96	9196.15	7900.32	5907.99	6955.59	3188.23	2502.09	2880.97	1054.83	1103.61	2118.54	2279.16	2452.9	2303.63	2923.46	2732.63	6098.3	3502.5	5427.66	12572.4	4910.02	4595.75	4182.97	2934.48	2881.27	4094.3	1541.52	3423.04	4253.12	1884.82	716.358	6107.48	2480.37	7717.98
ENST00000504105.1	CSNK1A1P3	chr5	98169086	98169415	+	ENSG00000113712.10	ENST00000515768.1	CSNK1A1	chr5	148876416	148930527	-	FALSE	60.5971	67.9853	51.1501	83.8321	81.2894	76.1211	68.4609	23.2307	26.373	24.9871	71.4599	55.6541	26.6513	35.2217	23.8636	31.7656	26.4095	21.0782	44.1471	29.6469	68.0963	103.396	54.9892	77.1946	68.0642	81.0704	53.0808	76.7407	105.94	86.5319	73.6615	43.8177	25.7554	25.8092	36.3407	23.4449
[truncated: 2,656 more rows]
[truncated: 22 more columns]

## Sheet: Supplementary_table_2
Tissue	No. samples	Ages	Cause of death	Supplier Cat #
Caudate nucleus	23	20-69	Sudden death	636132
[truncated: 11 more rows]

## Sheet: Supplementary_table_3
Accession	Assay name	Assay title	Biosample summary	Biosample term name	Dbxrefs	Description	Lab	Project	Biosample accession	Biological replicate	Technical replicate	Organism	Life stage	Biosample age
[truncated: 29 more rows]

[truncated: 2 more sheets: Supplementary_table_4, Supplementary_table_5]
